# Supplementary material for: Mutation of Brain Aromatase Impairs Behavior and Neuroplasticity in Adult Zebrafish
Source: J Neurochem. 2025 Aug 25;169(8):e70202. doi: 10.1111/jnc.70202 (PMC12376962; doi:10.1111/jnc.70202)
Supplement: Supplementary file 9 — Table S4: Excel file of significant differentially expressed genes in males vs. females and mutants vs. WT in the olfactory bulb, the telencephalon, and the hypothalamus. [file JNC-169-0-s006.xlsx]

## Sheet: STRATEGY2.LIMMA_suptable_export
gene	synonym	description	biological_process	molecular_function	cellular_component	chromosome	cytoband	kegg_pathway	WikiPathways	Adult_BO_male_wt vs Adult_BO_female_wt	Adult_Tel_male_wt vs Adult_Tel_female_wt	Adult_Hypo_male_wt vs Adult_Hypo_female_wt	Adult_BO_male_ko vs Adult_BO_female_ko	Adult_Tel_male_ko vs Adult_Tel_female_ko	Adult_Hypo_male_ko vs Adult_Hypo_female_ko	Adult_BO_female_ko vs Adult_BO_female_wt	Adult_BO_male_ko vs Adult_BO_male_wt	Adult_Tel_female_ko vs Adult_Tel_female_wt	Adult_Tel_male_ko vs Adult_Tel_male_wt	Adult_Hypo_female_ko vs Adult_Hypo_female_wt	Adult_Hypo_male_ko vs Adult_Hypo_male_wt	All_kmeans_K20_patterns	wt_vs_ko_kmeans_K12_patterns	Adult_BO_female_wt	Adult_BO_female_ko	Adult_BO_male_wt	Adult_BO_male_ko	Adult_Tel_female_wt	Adult_Tel_female_ko	Adult_Tel_male_wt	Adult_Tel_male_ko	Adult_Hypo_female_wt	Adult_Hypo_female_ko	Adult_Hypo_male_wt	Adult_Hypo_male_ko
accs		1-aminocyclopropane-1-carboxylate synthase homolog (Arabidopsis)(non-functional)	amino acid metabolic process (GO:0006520)|biological_process (GO:0008150)|biosynthetic process (GO:0009058)|carboxylic acid metabolic process (GO:0019752)|cellular metabolic process (GO:0044237)|cellular process (GO:0009987)|metabolic process (GO:0008152)|nitrogen compound metabolic process (GO:0006807)|organic acid metabolic process (GO:0006082)|organic substance metabolic process (GO:0071704)|o…	anion binding (GO:0043168)|binding (GO:0005488)|catalytic activity (GO:0003824)|heterocyclic compound binding (GO:1901363)|ion binding (GO:0043167)|molecular_function (GO:0003674)|organic cyclic compound binding (GO:0097159)|pyridoxal phosphate binding (GO:0030170)|small molecule binding (GO:0036094)|transaminase activity (GO:0008483)|transferase activity (GO:0016740)|transferase activity, transf…	cellular_component (GO:0005575)	chr25				-	DOWN	-	-	-	-	-	-	DOWN	-	DOWN	DOWN	P1	P1	1.69869	1.49748	1.94249	2.02301	2.28826	1.66805	1.50352	1.14065	1.99518	1.29695	1.87749	0.744092
acsl1b		acyl-CoA synthetase long chain family member 1b	acyl-CoA biosynthetic process (GO:0071616)|acyl-CoA metabolic process (GO:0006637)|amide biosynthetic process (GO:0043604)|amide metabolic process (GO:0043603)|aromatic compound biosynthetic process (GO:0019438)|biological_process (GO:0008150)|biosynthetic process (GO:0009058)|carbohydrate derivative biosynthetic process (GO:1901137)|carbohydrate derivative metabolic process (GO:1901135)|carboxyl…	acid-thiol ligase activity (GO:0016878)|arachidonate-CoA ligase activity (GO:0047676)|ATP-dependent activity (GO:0140657)|catalytic activity (GO:0003824)|CoA-ligase activity (GO:0016405)|fatty acid ligase activity (GO:0015645)|ligase activity (GO:0016874)|ligase activity, forming carbon-sulfur bonds (GO:0016877)|long-chain fatty acid-CoA ligase activity (GO:0004467)|molecular_function (GO:0003674)	cellular anatomical entity (GO:0110165)|cellular_component (GO:0005575)|cytoplasm (GO:0005737)|endomembrane system (GO:0012505)|endoplasmic reticulum (GO:0005783)|intracellular anatomical structure (GO:0005622)|intracellular membrane-bounded organelle (GO:0043231)|intracellular organelle (GO:0043229)|membrane-bounded organelle (GO:0043227)|membrane (GO:0016020)|organelle (GO:0043226)	chr14		dre00061 Fatty acid biosynthesis|dre00071 Fatty acid degradation|dre01100 Metabolic pathways|dre01212 Fatty acid metabolism|dre03320 PPAR signaling pathway|dre04146 Peroxisome|dre04216 Ferroptosis|dre04920 Adipocytokine signaling pathway		DOWN	-	DOWN	-	-	-	DOWN	-	DOWN	DOWN	DOWN	-	P1	P3	6.34601	5.34104	5.7104	5.44349	6.60214	5.82165	6.22599	5.52394	6.41681	5.61785	5.80322	5.51567
actn4		actinin, alpha 4		actin binding (GO:0003779)|binding (GO:0005488)|calcium ion binding (GO:0005509)|cation binding (GO:0043169)|cytoskeletal protein binding (GO:0008092)|ion binding (GO:0043167)|metal ion binding (GO:0046872)|molecular_function (GO:0003674)|protein binding (GO:0005515)	cellular_component (GO:0005575)	chr15		dre04510 Focal adhesion|dre04520 Adherens junction|dre04530 Tight junction|dre04810 Regulation of actin cytoskeleton	Striated muscle contraction (WP1316)	DOWN	-	-	UP	UP	UP	DOWN	DOWN	DOWN	DOWN	DOWN	DOWN	P1	P3	9.34158	6.61219	8.64577	7.71717	9.68389	6.77573	9.19731	7.91915	9.52957	6.38768	8.96112	7.4031
agtpbp1		ATP/GTP binding carboxypeptidase 1	anatomical structure development (GO:0048856)|anatomical structure formation involved in morphogenesis (GO:0048646)|anatomical structure morphogenesis (GO:0009653)|animal organ development (GO:0048513)|animal organ morphogenesis (GO:0009887)|biological_process (GO:0008150)|brain development (GO:0007420)|C-terminal protein amino acid modification (GO:0018410)|C-terminal protein deglutamylation (GO…	binding (GO:0005488)|carboxypeptidase activity (GO:0004180)|catalytic activity (GO:0003824)|catalytic activity, acting on a protein (GO:0140096)|cation binding (GO:0043169)|cytoskeletal protein binding (GO:0008092)|exopeptidase activity (GO:0008238)|hydrolase activity (GO:0016787)|ion binding (GO:0043167)|metal ion binding (GO:0046872)|metallocarboxypeptidase activity (GO:0004181)|metalloexopepti…	cellular anatomical entity (GO:0110165)|cellular_component (GO:0005575)|cytoplasm (GO:0005737)|cytosol (GO:0005829)|intracellular anatomical structure (GO:0005622)|intracellular membrane-bounded organelle (GO:0043231)|intracellular organelle (GO:0043229)|membrane-bounded organelle (GO:0043227)|mitochondrion (GO:0005739)|nucleus (GO:0005634)|organelle (GO:0043226)	chr8				DOWN	-	-	-	UP	UP	DOWN	DOWN	DOWN	DOWN	DOWN	DOWN	P1	P3	7.01761	4.73942	6.22614	5.15115	7.27387	4.5088	6.79943	5.35948	7.06235	4.19909	6.51131	4.87183
camk2d2		calcium/calmodulin-dependent protein kinase (CaM kinase) II delta 2	biological_process (GO:0008150)|cellular metabolic process (GO:0044237)|cellular process (GO:0009987)|macromolecule metabolic process (GO:0043170)|macromolecule modification (GO:0043412)|metabolic process (GO:0008152)|nitrogen compound metabolic process (GO:0006807)|organic substance metabolic process (GO:0071704)|organonitrogen compound metabolic process (GO:1901564)|phosphate-containing compoun…	adenyl nucleotide binding (GO:0030554)|adenyl ribonucleotide binding (GO:0032559)|anion binding (GO:0043168)|ATP binding (GO:0005524)|binding (GO:0005488)|calmodulin-dependent protein kinase activity (GO:0004683)|calmodulin binding (GO:0005516)|carbohydrate derivative binding (GO:0097367)|catalytic activity (GO:0003824)|catalytic activity, acting on a protein (GO:0140096)|heterocyclic compound bi…	cell projection (GO:0042995)|cellular anatomical entity (GO:0110165)|cellular_component (GO:0005575)|cytoplasm (GO:0005737)|intracellular anatomical structure (GO:0005622)|neuron projection (GO:0043005)|plasma membrane bounded cell projection (GO:0120025)	chr1		dre04012 ErbB signaling pathway|dre04020 Calcium signaling pathway|dre04114 Oocyte meiosis|dre04217 Necroptosis|dre04261 Adrenergic signaling in cardiomyocytes|dre04310 Wnt signaling pathway|dre04912 GnRH signaling pathway|dre04916 Melanogenesis	Non-canonical Wnt pathway (WP215)|TGF-beta receptor signaling pathway (WP1367)|Wnt signaling pathway (WP1325)	DOWN	-	-	UP	UP	-	DOWN	DOWN	DOWN	DOWN	DOWN	DOWN	P1	P3	9.12106	6.50098	8.38912	7.57775	9.53632	7.42392	9.1577	8.06237	9.3927	7.43553	8.90329	7.6191
cilp		cartilage intermediate layer protein, nucleotide pyrophosphohydrolase			cellular anatomical entity (GO:0110165)|cellular_component (GO:0005575)|extracellular region (GO:0005576)	chr7				-	-	-	-	-	-	DOWN	-	DOWN	DOWN	DOWN	DOWN	P1	P1	1.98662	0.929158	1.80674	1.4942	1.94494	1.24423	2.22837	1.26335	1.91376	1.02584	1.93698	0.696322
crp4		C-reactive protein 4	biological process involved in interspecies interaction between organisms (GO:0044419)|biological_process (GO:0008150)|defense response (GO:0006952)|defense response to other organism (GO:0098542)|defense response to symbiont (GO:0140546)|defense response to virus (GO:0051607)|response to biotic stimulus (GO:0009607)|response to external biotic stimulus (GO:0043207)|response to external stimulus …	binding (GO:0005488)|cation binding (GO:0043169)|ion binding (GO:0043167)|metal ion binding (GO:0046872)|molecular_function (GO:0003674)	cellular_component (GO:0005575)	chr24				-	-	-	UP	UP	UP	DOWN	DOWN	DOWN	DOWN	DOWN	DOWN	P1	P3	7.21664	5.05357	6.69237	5.64842	7.64296	4.81148	7.25553	5.77044	7.39594	4.69788	6.86881	5.45917
dhcr7		7-dehydrocholesterol reductase	alcohol biosynthetic process (GO:0046165)|alcohol metabolic process (GO:0006066)|biological regulation (GO:0065007)|biological_process (GO:0008150)|biosynthetic process (GO:0009058)|brassinosteroid biosynthetic process (GO:0016132)|brassinosteroid metabolic process (GO:0016131)|cholesterol biosynthetic process (GO:0006695)|cholesterol metabolic process (GO:0008203)|hormone metabolic process (GO:0…	7-dehydrocholesterol reductase activity (GO:0047598)|adenyl nucleotide binding (GO:0030554)|binding (GO:0005488)|catalytic activity (GO:0003824)|heterocyclic compound binding (GO:1901363)|molecular_function (GO:0003674)|NADP binding (GO:0050661)|nucleoside phosphate binding (GO:1901265)|nucleotide binding (GO:0000166)|organic cyclic compound binding (GO:0097159)|oxidoreductase activity (GO:001649…	cellular anatomical entity (GO:0110165)|cellular_component (GO:0005575)|cytoplasm (GO:0005737)|endomembrane system (GO:0012505)|endoplasmic reticulum (GO:0005783)|endoplasmic reticulum membrane (GO:0005789)|endoplasmic reticulum subcompartment (GO:0098827)|intracellular anatomical structure (GO:0005622)|intracellular membrane-bounded organelle (GO:0043231)|intracellular organelle (GO:0043229)|mem…	chr2		dre00100 Steroid biosynthesis|dre01100 Metabolic pathways	Cholesterol biosynthesis (WP1387)	-	-	-	UP	-	-	DOWN	-	-	-	DOWN	DOWN	P1	P3	4.95156	3.38563	4.49555	4.24253	4.78657	4.2968	4.83998	4.62612	4.93697	4.08883	4.54947	3.84375
eif4a1a		eukaryotic translation initiation factor 4A1A	amide biosynthetic process (GO:0043604)|amide metabolic process (GO:0043603)|biological_process (GO:0008150)|biosynthetic process (GO:0009058)|cellular biosynthetic process (GO:0044249)|cellular macromolecule biosynthetic process (GO:0034645)|cellular macromolecule metabolic process (GO:0044260)|cellular metabolic process (GO:0044237)|cellular nitrogen compound biosynthetic process (GO:0044271)|c…	adenyl nucleotide binding (GO:0030554)|adenyl ribonucleotide binding (GO:0032559)|anion binding (GO:0043168)|ATP-dependent activity (GO:0140657)|ATP-dependent activity, acting on RNA (GO:0008186)|ATP binding (GO:0005524)|binding (GO:0005488)|carbohydrate derivative binding (GO:0097367)|catalytic activity (GO:0003824)|catalytic activity, acting on a nucleic acid (GO:0140640)|catalytic activity, ac…		chr7			Translation factors (WP248)	DOWN	DOWN	-	-	-	-	DOWN	DOWN	DOWN	DOWN	DOWN	-	P1	P3	7.93535	6.11075	7.28619	6.45129	8.25966	6.53269	7.57186	6.86254	7.42866	6.55967	7.13377	6.7298
eif4e1c		eukaryotic translation initiation factor 4E family member 1c	amide biosynthetic process (GO:0043604)|amide metabolic process (GO:0043603)|biological_process (GO:0008150)|biosynthetic process (GO:0009058)|cellular biosynthetic process (GO:0044249)|cellular macromolecule biosynthetic process (GO:0034645)|cellular macromolecule metabolic process (GO:0044260)|cellular metabolic process (GO:0044237)|cellular nitrogen compound biosynthetic process (GO:0044271)|c…	binding (GO:0005488)|heterocyclic compound binding (GO:1901363)|molecular_function (GO:0003674)|nucleic acid binding (GO:0003676)|organic cyclic compound binding (GO:0097159)|RNA 7-methylguanosine cap binding (GO:0000340)|RNA binding (GO:0003723)|RNA cap binding (GO:0000339)|translation factor activity, RNA binding (GO:0008135)|translation initiation factor activity (GO:0003743)|translation regul…	cellular anatomical entity (GO:0110165)|cellular_component (GO:0005575)|cytoplasm (GO:0005737)|eukaryotic translation initiation factor 4F complex (GO:0016281)|intracellular anatomical structure (GO:0005622)|protein-containing complex (GO:0032991)	chr13		dre04150 mTOR signaling pathway|dre04910 Insulin signaling pathway		-	-	-	UP	-	-	DOWN	-	DOWN	-	DOWN	DOWN	P1	P3	6.43726	5.5099	6.29584	6.1367	7.16107	6.18914	6.92216	6.53641	6.65024	5.65697	6.43559	5.81649
fam160b1	fhip2a	-	-	-	-	-	-	-	-	UP	-	-	-	-	-	DOWN	DOWN	DOWN	DOWN	DOWN	DOWN	P1	P1	4.01318	3.38383	4.8312	3.76166	4.80308	4.08262	4.97634	3.7936	4.96268	4.20546	5.08709	3.63141
fn1a		fibronectin 1a	acute-phase response (GO:0006953)|acute inflammatory response (GO:0002526)|adrenal gland development (GO:0030325)|ameboidal-type cell migration (GO:0001667)|anatomical structure development (GO:0048856)|anatomical structure formation involved in morphogenesis (GO:0048646)|anatomical structure morphogenesis (GO:0009653)|angiogenesis (GO:0001525)|animal organ development (GO:0048513)|animal organ f…	binding (GO:0005488)|carbohydrate derivative binding (GO:0097367)|cell adhesion molecule binding (GO:0050839)|glycosaminoglycan binding (GO:0005539)|heparin binding (GO:0008201)|integrin binding (GO:0005178)|molecular_function (GO:0003674)|protein-containing complex binding (GO:0044877)|protein binding (GO:0005515)|proteoglycan binding (GO:0043394)|signaling receptor binding (GO:0005102)|sulfur c…	cell periphery (GO:0071944)|cellular anatomical entity (GO:0110165)|cellular_component (GO:0005575)|collagen-containing extracellular matrix (GO:0062023)|external encapsulating structure (GO:0030312)|extracellular matrix (GO:0031012)|extracellular region (GO:0005576)|interstitial matrix (GO:0005614)	chr9		dre04510 Focal adhesion|dre04512 ECM-receptor interaction|dre04810 Regulation of actin cytoskeleton	Actin cytoskeleton regulation (WP4360)|Regulation of actin cytoskeleton (WP1380)	DOWN	-	-	-	-	-	DOWN	-	DOWN	-	-	-	P1	P3	6.06522	4.83761	5.3214	4.82718	6.19412	5.06989	5.7527	5.26634	5.9262	5.34913	5.35894	4.87975
gem		GTP binding protein overexpressed in skeletal muscle	biological regulation (GO:0065007)|biological_process (GO:0008150)|calcium ion transmembrane transport (GO:0070588)|calcium ion transport (GO:0006816)|cell communication (GO:0007154)|cellular process (GO:0009987)|cellular response to stimulus (GO:0051716)|establishment of localization (GO:0051234)|inorganic cation transmembrane transport (GO:0098662)|inorganic ion transmembrane transport (GO:0098…	anion binding (GO:0043168)|binding (GO:0005488)|calcium channel regulator activity (GO:0005246)|carbohydrate derivative binding (GO:0097367)|catalytic activity (GO:0003824)|channel regulator activity (GO:0016247)|GTP binding (GO:0005525)|GTPase activity (GO:0003924)|guanyl nucleotide binding (GO:0019001)|guanyl ribonucleotide binding (GO:0032561)|heterocyclic compound binding (GO:1901363)|hydrola…	cell periphery (GO:0071944)|cellular anatomical entity (GO:0110165)|cellular_component (GO:0005575)|membrane (GO:0016020)|plasma membrane (GO:0005886)	chr16				-	UP	-	UP	-	-	DOWN	DOWN	DOWN	DOWN	-	-	P1	P1	4.14336	3.15042	4.43654	3.79963	5.76513	4.63487	6.42076	4.83243	2.70111	2.85873	2.92622	2.81217
mat2aa		methionine adenosyltransferase II, alpha a	anatomical structure development (GO:0048856)|animal organ development (GO:0048513)|biological_process (GO:0008150)|biosynthetic process (GO:0009058)|cardiac cell development (GO:0055006)|cardiac muscle cell development (GO:0055013)|cardiac muscle cell differentiation (GO:0055007)|cardiac muscle tissue development (GO:0048738)|cardiocyte differentiation (GO:0035051)|cell development (GO:0048468)|…	adenyl nucleotide binding (GO:0030554)|adenyl ribonucleotide binding (GO:0032559)|anion binding (GO:0043168)|ATP binding (GO:0005524)|binding (GO:0005488)|carbohydrate derivative binding (GO:0097367)|catalytic activity (GO:0003824)|cation binding (GO:0043169)|heterocyclic compound binding (GO:1901363)|ion binding (GO:0043167)|metal ion binding (GO:0046872)|methionine adenosyltransferase activity …	catalytic complex (GO:1902494)|cellular anatomical entity (GO:0110165)|cellular_component (GO:0005575)|cytoplasm (GO:0005737)|cytosol (GO:0005829)|intracellular anatomical structure (GO:0005622)|intracellular protein-containing complex (GO:0140535)|methionine adenosyltransferase complex (GO:0048269)|protein-containing complex (GO:0032991)|transferase complex (GO:1990234)	chr10		dre00270 Cysteine and methionine metabolism|dre01100 Metabolic pathways|dre01230 Biosynthesis of amino acids|dre01240 Biosynthesis of cofactors	Methylation (WP1334)	-	-	-	-	-	-	DOWN	DOWN	DOWN	DOWN	DOWN	DOWN	P1	P3	7.69836	6.19605	7.27485	6.47989	8.00101	6.19056	7.48221	6.44639	7.72464	5.84114	7.24636	6.22002
nit1		nitrilase 1	biological_process (GO:0008150)|metabolic process (GO:0008152)|nitrogen compound metabolic process (GO:0006807)		cellular_component (GO:0005575)	chr7				-	-	-	-	-	-	-	-	-	-	-	DOWN	P1	P1	1.18705	0.853994	1.64716	1.27027	1.43592	0.978223	1.38246	0.895463	1.4494	1.01227	1.30699	0.14127
oc90		otoconin 90	anatomical structure development (GO:0048856)|animal organ development (GO:0048513)|arachidonate transport (GO:1903963)|arachidonic acid secretion (GO:0050482)|biological_process (GO:0008150)|carboxylic acid transport (GO:0046942)|catabolic process (GO:0009056)|cellular lipid metabolic process (GO:0044255)|cellular metabolic process (GO:0044237)|cellular process (GO:0009987)|developmental process…	binding (GO:0005488)|calcium-dependent phospholipase A2 activity (GO:0047498)|calcium ion binding (GO:0005509)|carboxylic ester hydrolase activity (GO:0052689)|catalytic activity (GO:0003824)|cation binding (GO:0043169)|hydrolase activity (GO:0016787)|hydrolase activity, acting on ester bonds (GO:0016788)|ion binding (GO:0043167)|lipase activity (GO:0016298)|lipid binding (GO:0008289)|metal ion b…	cellular anatomical entity (GO:0110165)|cellular_component (GO:0005575)|extracellular region (GO:0005576)	chr2				-	DOWN	-	-	-	-	-	-	DOWN	-	-	-	P1	P3	0.708949	0.141587	0.323253	0.358298	1.13492	0.125265	0.396969	0.392254	1.00589	-0.312787	0.33205	-0.321388
phb2a		prohibitin 2a	biological_process (GO:0008150)|cellular component organization (GO:0016043)|cellular component organization or biogenesis (GO:0071840)|cellular process (GO:0009987)|mitochondrion organization (GO:0007005)|organelle organization (GO:0006996)		cell periphery (GO:0071944)|cellular anatomical entity (GO:0110165)|cellular_component (GO:0005575)|cytoplasm (GO:0005737)|envelope (GO:0031975)|intracellular anatomical structure (GO:0005622)|intracellular membrane-bounded organelle (GO:0043231)|intracellular organelle (GO:0043229)|membrane-bounded organelle (GO:0043227)|membrane (GO:0016020)|mitochondrial envelope (GO:0005740)|mitochondrial inn…	chr2		dre04137 Mitophagy - animal		-	-	-	-	-	-	DOWN	DOWN	DOWN	DOWN	DOWN	DOWN	P1	P1	1.84959	1.10659	2.0689	0.410454	2.25746	0.851434	2.24829	0.980132	2.34797	0.376435	2.38413	0.622104
ptger1b		prostaglandin E receptor 1b (subtype EP1)	adenylate cyclase-activating G protein-coupled receptor signaling pathway (GO:0007189)|adenylate cyclase-modulating G protein-coupled receptor signaling pathway (GO:0007188)|biological regulation (GO:0065007)|biological_process (GO:0008150)|cell communication (GO:0007154)|cellular process (GO:0009987)|cellular response to stimulus (GO:0051716)|defense response (GO:0006952)|G protein-coupled recep…	G protein-coupled receptor activity (GO:0004930)|icosanoid receptor activity (GO:0004953)|molecular transducer activity (GO:0060089)|molecular_function (GO:0003674)|prostaglandin E receptor activity (GO:0004957)|prostaglandin receptor activity (GO:0004955)|prostanoid receptor activity (GO:0004954)|signaling receptor activity (GO:0038023)|thromboxane receptor activity (GO:0004960)|transmembrane si…	cell periphery (GO:0071944)|cellular anatomical entity (GO:0110165)|cellular_component (GO:0005575)|membrane (GO:0016020)|plasma membrane (GO:0005886)	chr3		dre04020 Calcium signaling pathway|dre04080 Neuroactive ligand-receptor interaction		-	DOWN	-	-	-	-	DOWN	DOWN	DOWN	DOWN	DOWN	DOWN	P1	P1	2.04008	1.03761	1.63221	0.666336	2.58334	0.783413	1.89397	0.633831	2.36686	0.768924	1.91129	0.304901
rai14		retinoic acid induced 14		actin binding (GO:0003779)|binding (GO:0005488)|cytoskeletal protein binding (GO:0008092)|molecular_function (GO:0003674)|protein binding (GO:0005515)	cellular_component (GO:0005575)	chr21				-	-	-	-	UP	-	-	-	DOWN	-	DOWN	DOWN	P1	P1	2.34644	1.80378	2.61108	2.14338	4.26554	3.06831	4.10606	3.92184	2.10007	1.48198	2.26256	1.08238
rasgef1ba		RasGEF domain family, member 1Ba	biological regulation (GO:0065007)|biological_process (GO:0008150)|cell communication (GO:0007154)|cellular process (GO:0009987)|cellular response to stimulus (GO:0051716)|intracellular signal transduction (GO:0035556)|positive regulation of catalytic activity (GO:0043085)|positive regulation of GTPase activity (GO:0043547)|positive regulation of hydrolase activity (GO:0051345)|positive regulatio…	enzyme regulator activity (GO:0030234)|GTPase regulator activity (GO:0030695)|guanyl-nucleotide exchange factor activity (GO:0005085)|molecular function activator activity (GO:0140677)|molecular function inhibitor activity (GO:0140678)|molecular function regulator activity (GO:0098772)|molecular_function (GO:0003674)|nucleoside-triphosphatase regulator activity (GO:0060589)	cell periphery (GO:0071944)|cellular anatomical entity (GO:0110165)|cellular_component (GO:0005575)|membrane (GO:0016020)|plasma membrane (GO:0005886)	chr5				-	-	-	-	-	-	DOWN	-	-	-	-	-	P1	P6	5.15185	4.3704	4.71367	4.36077	5.52474	5.35737	5.43347	5.29012	5.00015	4.8281	4.97711	4.41541
relch		RAB11 binding and LisH domain, coiled-coil and HEAT repeat containing	biological_process (GO:0008150)|cellular localization (GO:0051641)|cellular process (GO:0009987)|cholesterol transport (GO:0030301)|establishment of localization (GO:0051234)|establishment of localization in cell (GO:0051649)|intracellular cholesterol transport (GO:0032367)|intracellular lipid transport (GO:0032365)|intracellular sterol transport (GO:0032366)|intracellular transport (GO:0046907)|…		cellular anatomical entity (GO:0110165)|cellular_component (GO:0005575)|cytoplasm (GO:0005737)|cytoplasmic vesicle (GO:0031410)|endomembrane system (GO:0012505)|endosome (GO:0005768)|Golgi apparatus (GO:0005794)|Golgi apparatus subcompartment (GO:0098791)|intracellular anatomical structure (GO:0005622)|intracellular membrane-bounded organelle (GO:0043231)|intracellular organelle (GO:0043229)|intr…	chr24				-	-	-	-	-	-	DOWN	-	DOWN	-	-	DOWN	P1	P1	5.10889	4.36825	5.0991	4.84988	5.21557	4.58826	5.34165	4.87875	5.19331	4.66435	5.16988	4.38296
rfc5		replication factor C (activator 1) 5	anatomical structure development (GO:0048856)|animal organ development (GO:0048513)|biological_process (GO:0008150)|camera-type eye development (GO:0043010)|cellular aromatic compound metabolic process (GO:0006725)|cellular macromolecule metabolic process (GO:0044260)|cellular metabolic process (GO:0044237)|cellular nitrogen compound metabolic process (GO:0034641)|cellular process (GO:0009987)|ce…	adenyl nucleotide binding (GO:0030554)|adenyl ribonucleotide binding (GO:0032559)|anion binding (GO:0043168)|ATP-dependent activity (GO:0140657)|ATP-dependent activity, acting on DNA (GO:0008094)|ATP binding (GO:0005524)|binding (GO:0005488)|carbohydrate derivative binding (GO:0097367)|catalytic activity (GO:0003824)|catalytic activity, acting on a nucleic acid (GO:0140640)|catalytic activity, ac…	cellular anatomical entity (GO:0110165)|cellular_component (GO:0005575)|chromosome (GO:0005694)|DNA replication factor C complex (GO:0005663)|intracellular anatomical structure (GO:0005622)|intracellular membrane-bounded organelle (GO:0043231)|intracellular non-membrane-bounded organelle (GO:0043232)|intracellular organelle (GO:0043229)|membrane-bounded organelle (GO:0043227)|non-membrane-bounded…	chr5		dre03030 DNA replication|dre03410 Base excision repair|dre03420 Nucleotide excision repair|dre03430 Mismatch repair	DNA replication (WP451)	DOWN	-	-	-	-	-	DOWN	-	DOWN	-	DOWN	-	P1	P3	7.0439	6.02504	6.40049	6.19094	7.19655	6.22442	6.77023	6.34157	7.05972	6.20334	6.49967	6.31056
rock2b		rho-associated, coiled-coil containing protein kinase 2b	actin cytoskeleton organization (GO:0030036)|actin filament-based process (GO:0030029)|actomyosin structure organization (GO:0031032)|anatomical structure development (GO:0048856)|anatomical structure morphogenesis (GO:0009653)|animal organ development (GO:0048513)|animal organ morphogenesis (GO:0009887)|biological regulation (GO:0065007)|biological_process (GO:0008150)|cell communication (GO:000…	adenyl nucleotide binding (GO:0030554)|adenyl ribonucleotide binding (GO:0032559)|anion binding (GO:0043168)|ATP binding (GO:0005524)|binding (GO:0005488)|carbohydrate derivative binding (GO:0097367)|catalytic activity (GO:0003824)|catalytic activity, acting on a protein (GO:0140096)|cation binding (GO:0043169)|heterocyclic compound binding (GO:1901363)|ion binding (GO:0043167)|kinase activity (G…	cell periphery (GO:0071944)|cellular anatomical entity (GO:0110165)|cellular_component (GO:0005575)|centrosome (GO:0005813)|cytoplasm (GO:0005737)|cytoskeleton (GO:0005856)|intracellular anatomical structure (GO:0005622)|intracellular non-membrane-bounded organelle (GO:0043232)|intracellular organelle (GO:0043229)|membrane (GO:0016020)|microtubule cytoskeleton (GO:0015630)|microtubule organizing …	chr20		dre04270 Vascular smooth muscle contraction|dre04310 Wnt signaling pathway|dre04510 Focal adhesion|dre04520 Adherens junction|dre04530 Tight junction|dre04810 Regulation of actin cytoskeleton|dre05132 Salmonella infection		-	DOWN	-	-	-	-	-	-	DOWN	-	DOWN	DOWN	P1	P1	1.60808	1.33283	1.47183	1.43549	1.92507	1.11968	1.20984	1.04986	1.64516	0.594431	2.14371	0.931062
si:dkey-211g8.7		si:dkey-211g8.7	biological regulation (GO:0065007)|biological_process (GO:0008150)|cell communication (GO:0007154)|cellular process (GO:0009987)|cellular response to chemical stimulus (GO:0070887)|cellular response to fatty acid (GO:0071398)|cellular response to lipid (GO:0071396)|cellular response to organic substance (GO:0071310)|cellular response to oxygen-containing compound (GO:1901701)|cellular response to…	G protein-coupled receptor activity (GO:0004930)|molecular transducer activity (GO:0060089)|molecular_function (GO:0003674)|signaling receptor activity (GO:0038023)|transmembrane signaling receptor activity (GO:0004888)	cell periphery (GO:0071944)|cellular anatomical entity (GO:0110165)|cellular_component (GO:0005575)|membrane (GO:0016020)|plasma membrane (GO:0005886)	chr19				-	-	-	-	-	DOWN	DOWN	DOWN	DOWN	DOWN	DOWN	DOWN	P1	P1	5.0697	3.79831	4.7553	3.85529	5.17028	3.86759	5.17866	3.87224	5.01323	4.04718	5.00793	3.45942
si:dkey-286h2.3	cyp2x12-2	si:dkey-286h2.3	biological_process (GO:0008150)|cellular metabolic process (GO:0044237)|cellular process (GO:0009987)|cellular response to chemical stimulus (GO:0070887)|cellular response to stimulus (GO:0051716)|cellular response to xenobiotic stimulus (GO:0071466)|metabolic process (GO:0008152)|organic acid metabolic process (GO:0006082)|organic substance metabolic process (GO:0071704)|response to chemical (GO…	binding (GO:0005488)|catalytic activity (GO:0003824)|cation binding (GO:0043169)|heme binding (GO:0020037)|heterocyclic compound binding (GO:1901363)|ion binding (GO:0043167)|iron ion binding (GO:0005506)|metal ion binding (GO:0046872)|molecular_function (GO:0003674)|monooxygenase activity (GO:0004497)|organic cyclic compound binding (GO:0097159)|oxidoreductase activity (GO:0016491)|oxidoreductas…	cellular anatomical entity (GO:0110165)|cellular_component (GO:0005575)|cytoplasm (GO:0005737)|intracellular anatomical structure (GO:0005622)|intracellular membrane-bounded organelle (GO:0043231)|intracellular organelle (GO:0043229)|membrane-bounded organelle (GO:0043227)|organelle (GO:0043226)	chr7				DOWN	DOWN	DOWN	-	-	-	DOWN	DOWN	DOWN	-	DOWN	DOWN	P1	P3	2.86266	1.44874	2.00943	1.18329	3.36496	1.59957	2.19184	1.87588	2.95855	1.19859	2.31025	1.31669
slc25a33		solute carrier family 25 member 33	biological_process (GO:0008150)|cellular component organization (GO:0016043)|cellular component organization or biogenesis (GO:0071840)|cellular process (GO:0009987)|establishment of localization (GO:0051234)|localization (GO:0051179)|mitochondrial genome maintenance (GO:0000002)|mitochondrial transmembrane transport (GO:1990542)|mitochondrion organization (GO:0007005)|nitrogen compound transport…	molecular_function (GO:0003674)|nucleobase-containing compound transmembrane transporter activity (GO:0015932)|nucleotide transmembrane transporter activity (GO:0015215)|organophosphate ester transmembrane transporter activity (GO:0015605)|pyrimidine nucleotide transmembrane transporter activity (GO:0015218)|transmembrane transporter activity (GO:0022857)|transporter activity (GO:0005215)	cellular anatomical entity (GO:0110165)|cellular_component (GO:0005575)|cytoplasm (GO:0005737)|envelope (GO:0031975)|intracellular anatomical structure (GO:0005622)|intracellular membrane-bounded organelle (GO:0043231)|intracellular organelle (GO:0043229)|membrane-bounded organelle (GO:0043227)|membrane (GO:0016020)|mitochondrial envelope (GO:0005740)|mitochondrial inner membrane (GO:0005743)|mit…	chr23				-	-	-	-	-	-	-	-	DOWN	DOWN	-	DOWN	P1	P1	4.89092	4.36	4.7645	4.44534	4.8666	3.99469	5.06249	4.18185	4.68668	4.27473	5.01946	3.83074
slit1b		slit homolog 1b (Drosophila)	anatomical structure development (GO:0048856)|anatomical structure morphogenesis (GO:0009653)|axon development (GO:0061564)|axon guidance (GO:0007411)|axonogenesis (GO:0007409)|biological_process (GO:0008150)|cell development (GO:0048468)|cell differentiation (GO:0030154)|cell morphogenesis (GO:0000902)|cell morphogenesis involved in differentiation (GO:0000904)|cell morphogenesis involved in neu…	binding (GO:0005488)|calcium ion binding (GO:0005509)|cation binding (GO:0043169)|ion binding (GO:0043167)|metal ion binding (GO:0046872)|molecular_function (GO:0003674)	cell periphery (GO:0071944)|cellular anatomical entity (GO:0110165)|cellular_component (GO:0005575)|extracellular region (GO:0005576)|membrane (GO:0016020)|plasma membrane (GO:0005886)	chr22				-	DOWN	-	-	-	-	-	DOWN	DOWN	DOWN	DOWN	DOWN	P1	P1	1.88943	1.71206	1.93373	1.16076	2.67914	1.18012	2.0738	1.12898	2.5134	1.60082	2.14286	0.546733
smurf1		SMAD specific E3 ubiquitin protein ligase 1	biological regulation (GO:0065007)|biological_process (GO:0008150)|BMP signaling pathway (GO:0030509)|catabolic process (GO:0009056)|cell communication (GO:0007154)|cell surface receptor signaling pathway (GO:0007166)|cellular catabolic process (GO:0044248)|cellular macromolecule catabolic process (GO:0044265)|cellular macromolecule metabolic process (GO:0044260)|cellular metabolic process (GO:00…	catalytic activity (GO:0003824)|catalytic activity, acting on a protein (GO:0140096)|molecular_function (GO:0003674)|transferase activity (GO:0016740)|ubiquitin-like protein ligase activity (GO:0061659)|ubiquitin-like protein transferase activity (GO:0019787)|ubiquitin-protein transferase activity (GO:0004842)|ubiquitin protein ligase activity (GO:0061630)	cellular anatomical entity (GO:0110165)|cellular_component (GO:0005575)|cytoplasm (GO:0005737)|intracellular anatomical structure (GO:0005622)	chr3		dre04120 Ubiquitin mediated proteolysis|dre04137 Mitophagy - animal|dre04144 Endocytosis|dre04340 Hedgehog signaling pathway|dre04350 TGF-beta signaling pathway|dre04520 Adherens junction	TGF-beta receptor signaling pathway (WP1367)	-	-	-	-	UP	-	DOWN	-	DOWN	-	DOWN	DOWN	P1	P1	4.23456	3.38445	4.21151	3.81001	4.78702	3.78328	4.56723	4.37012	4.66875	3.91615	4.842	3.86351
tln2a		talin 2a	biological_process (GO:0008150)|cell-cell adhesion (GO:0098609)|cell adhesion (GO:0007155)|cellular process (GO:0009987)|endocytosis (GO:0006897)|establishment of localization (GO:0051234)|localization (GO:0051179)|transport (GO:0006810)|vesicle-mediated transport (GO:0016192)	actin binding (GO:0003779)|actin filament binding (GO:0051015)|binding (GO:0005488)|cell adhesion molecule binding (GO:0050839)|clathrin binding (GO:0030276)|cytoskeletal protein binding (GO:0008092)|integrin binding (GO:0005178)|molecular_function (GO:0003674)|protein-containing complex binding (GO:0044877)|protein binding (GO:0005515)|signaling receptor binding (GO:0005102)|structural constitue…	anchoring junction (GO:0070161)|cell-substrate junction (GO:0030055)|cell junction (GO:0030054)|cell leading edge (GO:0031252)|cell periphery (GO:0071944)|cell projection (GO:0042995)|cellular anatomical entity (GO:0110165)|cellular_component (GO:0005575)|cytoplasm (GO:0005737)|cytoskeleton (GO:0005856)|focal adhesion (GO:0005925)|intracellular anatomical structure (GO:0005622)|intracellular non-…	chr7		dre04510 Focal adhesion		-	DOWN	-	-	-	-	DOWN	-	DOWN	-	DOWN	DOWN	P1	P3	2.50447	1.26362	2.04298	1.75041	3.09209	1.24245	2.15483	1.61902	2.92355	1.49519	2.59264	1.28097
tmem63a		transmembrane protein 63A	biological_process (GO:0008150)|establishment of localization (GO:0051234)|localization (GO:0051179)|monoatomic ion transport (GO:0006811)|transport (GO:0006810)	calcium activated cation channel activity (GO:0005227)|channel activity (GO:0015267)|gated channel activity (GO:0022836)|molecular_function (GO:0003674)|monoatomic ion channel activity (GO:0005216)|monoatomic ion gated channel activity (GO:0022839)|monoatomic ion transmembrane transporter activity (GO:0015075)|passive transmembrane transporter activity (GO:0022803)|transmembrane transporter activ…	cell periphery (GO:0071944)|cellular anatomical entity (GO:0110165)|cellular_component (GO:0005575)|membrane (GO:0016020)|plasma membrane (GO:0005886)	chr4				-	-	-	-	UP	-	DOWN	DOWN	DOWN	DOWN	DOWN	DOWN	P1	P1	4.57236	3.37994	4.33721	3.63514	4.65438	3.23469	4.83335	3.92677	4.5096	3.80379	4.83433	3.33259
tnpo2	tnpo2a	-	-	-	-	-	-	-	-	DOWN	-	-	UP	UP	UP	DOWN	DOWN	DOWN	DOWN	DOWN	DOWN	P1	P3	7.21999	4.87376	6.51848	5.55066	7.64785	4.86874	7.19055	5.84442	7.46022	4.40651	6.93134	5.15444
tpk1		thiamin pyrophosphokinase 1	alcohol metabolic process (GO:0006066)|aromatic compound biosynthetic process (GO:0019438)|biological_process (GO:0008150)|biosynthetic process (GO:0009058)|cellular aromatic compound metabolic process (GO:0006725)|cellular biosynthetic process (GO:0044249)|cellular metabolic process (GO:0044237)|cellular nitrogen compound biosynthetic process (GO:0044271)|cellular nitrogen compound metabolic pro…	adenyl nucleotide binding (GO:0030554)|adenyl ribonucleotide binding (GO:0032559)|alcohol binding (GO:0043178)|anion binding (GO:0043168)|ATP binding (GO:0005524)|binding (GO:0005488)|carbohydrate derivative binding (GO:0097367)|catalytic activity (GO:0003824)|cation binding (GO:0043169)|diphosphotransferase activity (GO:0016778)|heterocyclic compound binding (GO:1901363)|ion binding (GO:0043167)…		chr24		dre00730 Thiamine metabolism|dre01100 Metabolic pathways|dre01240 Biosynthesis of cofactors		-	-	-	-	DOWN	DOWN	DOWN	DOWN	DOWN	DOWN	DOWN	DOWN	P1	P1	5.04055	3.05036	4.92989	2.63709	4.38615	3.56827	4.60489	2.76746	4.71248	3.20021	4.83853	2.37431
tspan3a		tetraspanin 3a		molecular_function (GO:0003674)	cell periphery (GO:0071944)|cellular anatomical entity (GO:0110165)|cellular_component (GO:0005575)|membrane (GO:0016020)|plasma membrane (GO:0005886)	chr18				-	-	-	UP	-	-	DOWN	DOWN	DOWN	DOWN	DOWN	DOWN	P1	P3	9.16115	7.02802	8.60276	7.6741	9.54311	7.3854	9.15206	7.96746	9.40332	6.89313	8.85655	7.3823
ube2ia		ubiquitin-conjugating enzyme E2Ia	anatomical structure development (GO:0048856)|anatomical structure morphogenesis (GO:0009653)|animal organ development (GO:0048513)|animal organ morphogenesis (GO:0009887)|biological_process (GO:0008150)|cell cycle (GO:0007049)|cell cycle process (GO:0022402)|cell development (GO:0048468)|cell differentiation (GO:0030154)|cell division (GO:0051301)|cellular developmental process (GO:0048869)|cell…	acyltransferase activity (GO:0016746)|adenyl nucleotide binding (GO:0030554)|adenyl ribonucleotide binding (GO:0032559)|aminoacyltransferase activity (GO:0016755)|anion binding (GO:0043168)|ATP binding (GO:0005524)|binding (GO:0005488)|carbohydrate derivative binding (GO:0097367)|catalytic activity (GO:0003824)|catalytic activity, acting on a protein (GO:0140096)|heterocyclic compound binding (GO…	cellular anatomical entity (GO:0110165)|cellular_component (GO:0005575)|intracellular anatomical structure (GO:0005622)|intracellular membrane-bounded organelle (GO:0043231)|intracellular organelle (GO:0043229)|membrane-bounded organelle (GO:0043227)|nucleus (GO:0005634)|organelle (GO:0043226)	chr3		dre03013 Nucleocytoplasmic transport|dre04120 Ubiquitin mediated proteolysis		-	-	-	-	-	-	DOWN	-	DOWN	-	DOWN	DOWN	P1	P1	6.07719	5.44162	6.03093	5.55834	6.76115	5.80854	6.51773	6.15497	6.37479	5.6644	6.37301	5.61381
uprt		uracil phosphoribosyltransferase (FUR1) homolog (S. cerevisiae)	biological_process (GO:0008150)|carbohydrate derivative metabolic process (GO:1901135)|cellular aromatic compound metabolic process (GO:0006725)|cellular metabolic process (GO:0044237)|cellular nitrogen compound metabolic process (GO:0034641)|cellular process (GO:0009987)|glycosyl compound metabolic process (GO:1901657)|heterocycle metabolic process (GO:0046483)|metabolic process (GO:0008152)|nit…	anion binding (GO:0043168)|binding (GO:0005488)|carbohydrate derivative binding (GO:0097367)|GTP binding (GO:0005525)|guanyl nucleotide binding (GO:0019001)|guanyl ribonucleotide binding (GO:0032561)|heterocyclic compound binding (GO:1901363)|ion binding (GO:0043167)|molecular_function (GO:0003674)|nucleoside phosphate binding (GO:1901265)|nucleotide binding (GO:0000166)|organic cyclic compound b…	cellular anatomical entity (GO:0110165)|cellular_component (GO:0005575)|cytoplasm (GO:0005737)|intracellular anatomical structure (GO:0005622)|intracellular membrane-bounded organelle (GO:0043231)|intracellular organelle (GO:0043229)|membrane-bounded organelle (GO:0043227)|nucleus (GO:0005634)|organelle (GO:0043226)	chr5				-	-	-	-	-	-	-	-	DOWN	-	-	DOWN	P1	P1	4.85958	4.40064	4.90435	4.66092	5.33163	4.72011	5.25448	4.74685	5.23128	5.0899	5.41121	4.77291
zgc:103586		zgc:103586	aromatic compound catabolic process (GO:0019439)|biological_process (GO:0008150)|carbohydrate derivative catabolic process (GO:1901136)|carbohydrate derivative metabolic process (GO:1901135)|catabolic process (GO:0009056)|cellular aromatic compound metabolic process (GO:0006725)|cellular catabolic process (GO:0044248)|cellular metabolic process (GO:0044237)|cellular nitrogen compound catabolic pr…	binding (GO:0005488)|catalytic activity (GO:0003824)|cation binding (GO:0043169)|cytidine deaminase activity (GO:0004126)|deaminase activity (GO:0019239)|hydrolase activity (GO:0016787)|hydrolase activity, acting on carbon-nitrogen (but not peptide) bonds (GO:0016810)|hydrolase activity, acting on carbon-nitrogen (but not peptide) bonds, in cyclic amidines (GO:0016814)|ion binding (GO:0043167)|me…	cellular anatomical entity (GO:0110165)|cellular_component (GO:0005575)|cytoplasm (GO:0005737)|cytosol (GO:0005829)|intracellular anatomical structure (GO:0005622)	chr7		dre00240 Pyrimidine metabolism|dre00983 Drug metabolism - other enzymes|dre01100 Metabolic pathways|dre01232 Nucleotide metabolism		-	-	-	-	-	DOWN	DOWN	DOWN	DOWN	DOWN	DOWN	DOWN	P1	P1	5.01443	4.03582	4.97281	4.01492	5.10232	4.40674	5.30117	4.46133	4.99589	4.24966	5.18586	3.24383
ass1		argininosuccinate synthase 1	alpha-amino acid biosynthetic process (GO:1901607)|alpha-amino acid metabolic process (GO:1901605)|amide biosynthetic process (GO:0043604)|amide metabolic process (GO:0043603)|amino acid biosynthetic process (GO:0008652)|amino acid metabolic process (GO:0006520)|arginine biosynthetic process (GO:0006526)|arginine metabolic process (GO:0006525)|argininosuccinate metabolic process (GO:0000053)|biol…	adenyl nucleotide binding (GO:0030554)|adenyl ribonucleotide binding (GO:0032559)|anion binding (GO:0043168)|argininosuccinate synthase activity (GO:0004055)|ATP binding (GO:0005524)|binding (GO:0005488)|carbohydrate derivative binding (GO:0097367)|catalytic activity (GO:0003824)|heterocyclic compound binding (GO:1901363)|ion binding (GO:0043167)|ligase activity (GO:0016874)|ligase activity, form…	cellular anatomical entity (GO:0110165)|cellular_component (GO:0005575)|cytoplasm (GO:0005737)|cytosol (GO:0005829)|intracellular anatomical structure (GO:0005622)	chr5		dre00220 Arginine biosynthesis|dre00250 Alanine, aspartate and glutamate metabolism|dre01100 Metabolic pathways|dre01230 Biosynthesis of amino acids		-	-	-	DOWN	-	-	UP	-	-	UP	-	UP	P10	P5	3.49509	4.34766	3.59799	3.2832	2.40876	2.8235	2.33744	2.97504	2.57773	3.04054	2.55412	3.22968
cbsb		cystathionine beta-synthase b	alpha-amino acid biosynthetic process (GO:1901607)|alpha-amino acid metabolic process (GO:1901605)|amine metabolic process (GO:0009308)|amino acid biosynthetic process (GO:0008652)|amino acid metabolic process (GO:0006520)|anatomical structure development (GO:0048856)|anatomical structure morphogenesis (GO:0009653)|axis elongation (GO:0003401)|biological regulation (GO:0065007)|biological_process…	carbon-oxygen lyase activity (GO:0016835)|catalytic activity (GO:0003824)|cystathionine beta-synthase activity (GO:0004122)|cysteine synthase activity (GO:0004124)|hydro-lyase activity (GO:0016836)|lyase activity (GO:0016829)|molecular_function (GO:0003674)|transferase activity (GO:0016740)|transferase activity, transferring alkyl or aryl (other than methyl) groups (GO:0016765)	cellular anatomical entity (GO:0110165)|cellular_component (GO:0005575)|cytoplasm (GO:0005737)|intracellular anatomical structure (GO:0005622)	chr9		dre00260 Glycine, serine and threonine metabolism|dre00270 Cysteine and methionine metabolism|dre01100 Metabolic pathways|dre01230 Biosynthesis of amino acids		-	-	-	-	-	-	-	-	-	-	UP	-	P10	P5	5.20643	5.41072	5.10698	5.57504	4.40537	4.9196	4.79926	4.75473	4.71319	5.32774	5.23935	5.13682
ckma		creatine kinase, muscle a	biological_process (GO:0008150)|biosynthetic process (GO:0009058)|cellular metabolic process (GO:0044237)|cellular modified amino acid biosynthetic process (GO:0042398)|cellular modified amino acid metabolic process (GO:0006575)|cellular process (GO:0009987)|metabolic process (GO:0008152)|nitrogen compound metabolic process (GO:0006807)|organic substance biosynthetic process (GO:1901576)|organic …	adenyl nucleotide binding (GO:0030554)|adenyl ribonucleotide binding (GO:0032559)|anion binding (GO:0043168)|ATP binding (GO:0005524)|binding (GO:0005488)|carbohydrate derivative binding (GO:0097367)|catalytic activity (GO:0003824)|creatine kinase activity (GO:0004111)|heterocyclic compound binding (GO:1901363)|ion binding (GO:0043167)|kinase activity (GO:0016301)|molecular_function (GO:0003674)|…	cellular anatomical entity (GO:0110165)|cellular_component (GO:0005575)|extracellular region (GO:0005576)|extracellular space (GO:0005615)	chr5		dre00330 Arginine and proline metabolism|dre01100 Metabolic pathways		-	-	-	UP	-	-	UP	UP	-	-	-	-	P10	P7	2.74851	4.12381	3.19962	4.96949	0.682046	1.18254	1.01306	0.557846	0.868645	0.565556	1.37466	1.15939
cyb5b		cytochrome b5 type B		binding (GO:0005488)|catalytic activity (GO:0003824)|cation binding (GO:0043169)|heme binding (GO:0020037)|heterocyclic compound binding (GO:1901363)|ion binding (GO:0043167)|metal ion binding (GO:0046872)|molecular_function (GO:0003674)|organic cyclic compound binding (GO:0097159)|oxidoreductase activity (GO:0016491)|tetrapyrrole binding (GO:0046906)	cellular anatomical entity (GO:0110165)|cellular_component (GO:0005575)|intracellular anatomical structure (GO:0005622)|intracellular membrane-bounded organelle (GO:0043231)|intracellular organelle (GO:0043229)|membrane-bounded organelle (GO:0043227)|membrane (GO:0016020)|organelle (GO:0043226)	chr7				-	UP	-	DOWN	-	-	UP	-	-	-	-	-	P10	P9	1.808	2.79006	1.7021	1.74159	0.455595	1.31519	1.36617	1.32879	1.07959	0.789364	1.28812	0.855855
dab2		DAB adaptor protein 2	anatomical structure development (GO:0048856)|anatomical structure formation involved in morphogenesis (GO:0048646)|anatomical structure morphogenesis (GO:0009653)|angiogenesis (GO:0001525)|animal organ development (GO:0048513)|biological regulation (GO:0065007)|biological_process (GO:0008150)|blood vessel development (GO:0001568)|blood vessel morphogenesis (GO:0048514)|BMP signaling pathway (GO:…		cell periphery (GO:0071944)|cellular anatomical entity (GO:0110165)|cellular_component (GO:0005575)|membrane (GO:0016020)|plasma membrane (GO:0005886)	chr5		dre04144 Endocytosis	Canonical wnt signaling (WP566)	DOWN	-	-	-	-	-	-	-	-	-	DOWN	-	P10	P8	2.48623	2.65787	1.81452	2.24666	1.74204	1.59106	1.65491	1.56127	2.53455	1.42865	2.09051	1.70095
dcun1d1		DCN1, defective in cullin neddylation 1, domain containing 1 (S. cerevisiae)	biological regulation (GO:0065007)|biological_process (GO:0008150)|macromolecule metabolic process (GO:0043170)|macromolecule modification (GO:0043412)|metabolic process (GO:0008152)|nitrogen compound metabolic process (GO:0006807)|organic substance metabolic process (GO:0071704)|organonitrogen compound metabolic process (GO:1901564)|positive regulation of biological process (GO:0048518)|positive…	binding (GO:0005488)|cullin family protein binding (GO:0097602)|enzyme binding (GO:0019899)|molecular_function (GO:0003674)|protein binding (GO:0005515)|ubiquitin-like protein binding (GO:0032182)|ubiquitin-like protein conjugating enzyme binding (GO:0044390)|ubiquitin conjugating enzyme binding (GO:0031624)	catalytic complex (GO:1902494)|cellular_component (GO:0005575)|intracellular protein-containing complex (GO:0140535)|protein-containing complex (GO:0032991)|transferase complex (GO:1990234)|ubiquitin ligase complex (GO:0000151)	chr2				-	-	-	-	-	UP	-	-	-	-	-	UP	P10	P2	3.2234	3.63579	3.58529	3.60327	2.69061	2.89956	2.95157	3.12177	2.67464	2.81441	2.5944	3.45894
guk1a		guanylate kinase 1a	biological_process (GO:0008150)|cellular aromatic compound metabolic process (GO:0006725)|cellular metabolic process (GO:0044237)|cellular nitrogen compound metabolic process (GO:0034641)|cellular process (GO:0009987)|heterocycle metabolic process (GO:0046483)|metabolic process (GO:0008152)|nitrogen compound metabolic process (GO:0006807)|nucleobase-containing compound metabolic process (GO:00061…	adenyl nucleotide binding (GO:0030554)|adenyl ribonucleotide binding (GO:0032559)|anion binding (GO:0043168)|ATP binding (GO:0005524)|binding (GO:0005488)|carbohydrate derivative binding (GO:0097367)|catalytic activity (GO:0003824)|guanylate kinase activity (GO:0004385)|heterocyclic compound binding (GO:1901363)|ion binding (GO:0043167)|kinase activity (GO:0016301)|molecular_function (GO:0003674)…	cellular anatomical entity (GO:0110165)|cellular_component (GO:0005575)|cytoplasm (GO:0005737)|cytosol (GO:0005829)|intracellular anatomical structure (GO:0005622)	chr2		dre00230 Purine metabolism|dre01100 Metabolic pathways|dre01232 Nucleotide metabolism		-	-	-	-	-	-	UP	UP	-	-	-	-	P10	P2	3.64977	4.50167	3.2258	3.92083	3.02219	2.9486	2.78703	3.29636	3.22336	3.15746	3.1713	3.32183
idh3a		isocitrate dehydrogenase (NAD(+)) 3 catalytic subunit alpha	aerobic respiration (GO:0009060)|alcohol metabolic process (GO:0006066)|biological_process (GO:0008150)|carboxylic acid metabolic process (GO:0019752)|cellular metabolic process (GO:0044237)|cellular process (GO:0009987)|cellular respiration (GO:0045333)|energy derivation by oxidation of organic compounds (GO:0015980)|generation of precursor metabolites and energy (GO:0006091)|isocitrate metaboli…	adenyl nucleotide binding (GO:0030554)|binding (GO:0005488)|catalytic activity (GO:0003824)|cation binding (GO:0043169)|heterocyclic compound binding (GO:1901363)|ion binding (GO:0043167)|isocitrate dehydrogenase (NAD+) activity (GO:0004449)|isocitrate dehydrogenase [NAD(P)+] activity (GO:0004448)|magnesium ion binding (GO:0000287)|metal ion binding (GO:0046872)|molecular_function (GO:0003674)|NA…	cellular anatomical entity (GO:0110165)|cellular_component (GO:0005575)|cytoplasm (GO:0005737)|intracellular anatomical structure (GO:0005622)|intracellular membrane-bounded organelle (GO:0043231)|intracellular organelle (GO:0043229)|membrane-bounded organelle (GO:0043227)|mitochondrion (GO:0005739)|organelle (GO:0043226)	chr25		dre00020 Citrate cycle (TCA cycle)|dre01100 Metabolic pathways|dre01200 Carbon metabolism|dre01210 2-Oxocarboxylic acid metabolism|dre01230 Biosynthesis of amino acids		-	-	-	-	UP	UP	-	-	-	-	-	UP	P10	P2	5.76896	5.93659	5.77411	6.33286	5.07001	4.84653	5.07182	5.59983	5.14354	4.71191	4.98255	5.68265
imp4		IMP U3 small nucleolar ribonucleoprotein 4	biological_process (GO:0008150)|cellular aromatic compound metabolic process (GO:0006725)|cellular component biogenesis (GO:0044085)|cellular component organization or biogenesis (GO:0071840)|cellular metabolic process (GO:0044237)|cellular nitrogen compound metabolic process (GO:0034641)|cellular process (GO:0009987)|gene expression (GO:0010467)|heterocycle metabolic process (GO:0046483)|macromo…	binding (GO:0005488)|heterocyclic compound binding (GO:1901363)|molecular_function (GO:0003674)|nucleic acid binding (GO:0003676)|organic cyclic compound binding (GO:0097159)|RNA binding (GO:0003723)|snoRNA binding (GO:0030515)	90S preribosome (GO:0030686)|cellular anatomical entity (GO:0110165)|cellular_component (GO:0005575)|intracellular anatomical structure (GO:0005622)|intracellular membrane-bounded organelle (GO:0043231)|intracellular non-membrane-bounded organelle (GO:0043232)|intracellular organelle (GO:0043229)|intracellular organelle lumen (GO:0070013)|membrane-bounded organelle (GO:0043227)|membrane-enclosed …	chr5		dre03008 Ribosome biogenesis in eukaryotes		DOWN	-	-	UP	-	-	-	UP	-	-	-	-	P10	P2	3.49404	3.57537	2.75447	4.45496	2.39196	1.84196	1.83918	1.99604	1.72678	1.75541	2.10091	2.05894
itpr3		inositol 1,4,5-trisphosphate receptor, type 3	anatomical structure development (GO:0048856)|biological_process (GO:0008150)|calcium ion transmembrane transport (GO:0070588)|calcium ion transport (GO:0006816)|cellular process (GO:0009987)|chordate embryonic development (GO:0043009)|developmental process (GO:0032502)|embryo development (GO:0009790)|embryo development ending in birth or egg hatching (GO:0009792)|embryonic skeletal system develo…	alcohol binding (GO:0043178)|anion binding (GO:0043168)|binding (GO:0005488)|calcium-release channel activity (GO:0015278)|calcium channel activity (GO:0005262)|calcium ion transmembrane transporter activity (GO:0015085)|channel activity (GO:0015267)|gated channel activity (GO:0022836)|inorganic cation transmembrane transporter activity (GO:0022890)|inorganic molecular entity transmembrane transp…	bounding membrane of organelle (GO:0098588)|cellular anatomical entity (GO:0110165)|cellular_component (GO:0005575)|cytoplasm (GO:0005737)|cytoplasmic vesicle (GO:0031410)|cytoplasmic vesicle membrane (GO:0030659)|endomembrane system (GO:0012505)|endoplasmic reticulum (GO:0005783)|endoplasmic reticulum membrane (GO:0005789)|endoplasmic reticulum subcompartment (GO:0098827)|intracellular anatomica…	chr8		dre04020 Calcium signaling pathway|dre04070 Phosphatidylinositol signaling system|dre04114 Oocyte meiosis|dre04210 Apoptosis|dre04218 Cellular senescence|dre04270 Vascular smooth muscle contraction|dre04371 Apelin signaling pathway|dre04540 Gap junction|dre04621 NOD-like receptor signaling pathway|dre04625 C-type lectin receptor signaling pathway|dre04912 GnRH signaling pathway		-	UP	-	DOWN	-	-	UP	-	-	DOWN	-	-	P10	P7	1.56868	2.27084	1.42015	1.53295	0.576871	0.792409	1.22185	0.500861	0.822532	0.776403	1.35072	1.1559
ivns1abpb		influenza virus NS1A binding protein b			cellular anatomical entity (GO:0110165)|cellular_component (GO:0005575)|cytoplasm (GO:0005737)|cytoskeleton (GO:0005856)|intracellular anatomical structure (GO:0005622)|intracellular membrane-bounded organelle (GO:0043231)|intracellular non-membrane-bounded organelle (GO:0043232)|intracellular organelle (GO:0043229)|membrane-bounded organelle (GO:0043227)|non-membrane-bounded organelle (GO:004322…	chr2				-	-	-	-	DOWN	-	-	-	UP	-	-	-	P10	P5	6.61237	6.86054	6.39202	6.51322	3.47628	4.73378	3.58482	3.52924	4.36244	4.80889	4.42829	4.8053
nfs1		NFS1 cysteine desulfurase	[2Fe-2S] cluster assembly (GO:0044571)|biological_process (GO:0008150)|cellular component assembly (GO:0022607)|cellular component biogenesis (GO:0044085)|cellular component organization (GO:0016043)|cellular component organization or biogenesis (GO:0071840)|cellular metabolic process (GO:0044237)|cellular process (GO:0009987)|iron-sulfur cluster assembly (GO:0016226)|metabolic process (GO:000815…	anion binding (GO:0043168)|binding (GO:0005488)|catalytic activity (GO:0003824)|cation binding (GO:0043169)|cysteine desulfurase activity (GO:0031071)|heterocyclic compound binding (GO:1901363)|ion binding (GO:0043167)|iron-sulfur cluster binding (GO:0051536)|metal cluster binding (GO:0051540)|metal ion binding (GO:0046872)|molecular_function (GO:0003674)|organic cyclic compound binding (GO:00971…	cellular anatomical entity (GO:0110165)|cellular_component (GO:0005575)|cytoplasm (GO:0005737)|cytosol (GO:0005829)|intracellular anatomical structure (GO:0005622)|intracellular membrane-bounded organelle (GO:0043231)|intracellular organelle (GO:0043229)|membrane-bounded organelle (GO:0043227)|mitochondrion (GO:0005739)|nucleus (GO:0005634)|organelle (GO:0043226)	chr11		dre00730 Thiamine metabolism|dre01100 Metabolic pathways|dre01240 Biosynthesis of cofactors|dre04122 Sulfur relay system		-	-	-	-	UP	-	-	-	DOWN	UP	-	-	P10	P8	3.77966	3.90442	3.7757	3.74039	3.41287	2.5817	2.96728	3.69244	3.34352	3.61144	3.39044	3.45255
optn		optineurin	anatomical structure development (GO:0048856)|anatomical structure morphogenesis (GO:0009653)|autophagy (GO:0006914)|axon development (GO:0061564)|axonogenesis (GO:0007409)|biological process involved in interspecies interaction between organisms (GO:0044419)|biological regulation (GO:0065007)|biological_process (GO:0008150)|catabolic process (GO:0009056)|cell communication (GO:0007154)|cell deve…	binding (GO:0005488)|cation binding (GO:0043169)|ion binding (GO:0043167)|K63-linked polyubiquitin modification-dependent protein binding (GO:0070530)|metal ion binding (GO:0046872)|modification-dependent protein binding (GO:0140030)|molecular_function (GO:0003674)|polyubiquitin modification-dependent protein binding (GO:0031593)|protein binding (GO:0005515)	autophagosome (GO:0005776)|cellular anatomical entity (GO:0110165)|cellular_component (GO:0005575)|cytoplasm (GO:0005737)|cytoplasmic vesicle (GO:0031410)|endomembrane system (GO:0012505)|endosome (GO:0005768)|Golgi apparatus (GO:0005794)|intracellular anatomical structure (GO:0005622)|intracellular membrane-bounded organelle (GO:0043231)|intracellular organelle (GO:0043229)|intracellular vesicle…	chr4		dre04137 Mitophagy - animal|dre04140 Autophagy - animal		-	-	-	UP	-	-	-	-	-	-	-	-	P10	-	2.84127	2.37694	3.00142	3.26157	1.25783	1.38912	1.50695	1.8653	1.88025	2.25854	2.19832	2.2505
pacsin2		protein kinase C and casein kinase substrate in neurons 2	actin cytoskeleton organization (GO:0030036)|actin filament-based process (GO:0030029)|biological regulation (GO:0065007)|biological_process (GO:0008150)|caveola assembly (GO:0070836)|cell projection assembly (GO:0030031)|cell projection organization (GO:0030030)|cellular component assembly (GO:0022607)|cellular component biogenesis (GO:0044085)|cellular component organization (GO:0016043)|cellul…	binding (GO:0005488)|catalytic activity (GO:0003824)|kinase activity (GO:0016301)|lipid binding (GO:0008289)|molecular_function (GO:0003674)|phospholipid binding (GO:0005543)|transferase activity (GO:0016740)|transferase activity, transferring phosphorus-containing groups (GO:0016772)	bounding membrane of organelle (GO:0098588)|caveola (GO:0005901)|cell leading edge (GO:0031252)|cell periphery (GO:0071944)|cell projection (GO:0042995)|cell projection membrane (GO:0031253)|cellular anatomical entity (GO:0110165)|cellular_component (GO:0005575)|cytoplasm (GO:0005737)|cytoplasmic vesicle (GO:0031410)|cytoplasmic vesicle membrane (GO:0030659)|early endosome (GO:0005769)|endomembra…	chr4				-	-	-	-	-	-	UP	-	-	-	-	-	P10	P7	2.5408	3.79998	2.94337	3.42703	1.73542	1.69423	1.57551	1.42634	1.77154	2.15572	1.66028	1.99468
parp2		poly (ADP-ribose) polymerase 2		binding (GO:0005488)|catalytic activity (GO:0003824)|cation binding (GO:0043169)|glycosyltransferase activity (GO:0016757)|ion binding (GO:0043167)|metal ion binding (GO:0046872)|molecular_function (GO:0003674)|NAD+ ADP-ribosyltransferase activity (GO:0003950)|pentosyltransferase activity (GO:0016763)|transferase activity (GO:0016740)|transition metal ion binding (GO:0046914)|zinc ion binding (GO…	cellular anatomical entity (GO:0110165)|cellular_component (GO:0005575)|intracellular anatomical structure (GO:0005622)|intracellular membrane-bounded organelle (GO:0043231)|intracellular organelle (GO:0043229)|membrane-bounded organelle (GO:0043227)|nucleus (GO:0005634)|organelle (GO:0043226)	chr2		dre03410 Base excision repair|dre04210 Apoptosis		-	-	-	-	-	-	UP	-	-	-	-	-	P10	P7	2.98937	3.9533	3.07739	3.48117	1.73159	1.98191	1.70567	1.89261	1.7584	2.14277	2.05287	2.47112
rgs5a		regulator of G protein signaling 5a				chr6				-	-	-	UP	-	UP	-	UP	-	-	DOWN	-	P10	P3	7.71264	7.29606	7.50029	8.19414	4.66098	4.51468	4.76156	5.01237	5.35336	4.70675	5.28462	5.84608
si:dkey-238o13.4		si:dkey-238o13.4	biological_process (GO:0008150)|carboxylic acid catabolic process (GO:0046395)|carboxylic acid metabolic process (GO:0019752)|catabolic process (GO:0009056)|cellular catabolic process (GO:0044248)|cellular lipid catabolic process (GO:0044242)|cellular lipid metabolic process (GO:0044255)|cellular metabolic process (GO:0044237)|cellular process (GO:0009987)|fatty acid beta-oxidation (GO:0006635)|f…	2,4-dienoyl-CoA reductase (NADPH) activity (GO:0008670)|catalytic activity (GO:0003824)|molecular_function (GO:0003674)|oxidoreductase activity (GO:0016491)|oxidoreductase activity, acting on the CH-CH group of donors (GO:0016627)|oxidoreductase activity, acting on the CH-CH group of donors, NAD or NADP as acceptor (GO:0016628)	cellular anatomical entity (GO:0110165)|cellular_component (GO:0005575)|cytoplasm (GO:0005737)|intracellular anatomical structure (GO:0005622)|intracellular membrane-bounded organelle (GO:0043231)|intracellular organelle (GO:0043229)|membrane-bounded organelle (GO:0043227)|mitochondrion (GO:0005739)|organelle (GO:0043226)	chr18				-	-	UP	-	-	-	-	-	-	-	UP	-	P10	P5	5.21951	5.24084	5.17661	4.83976	2.16952	2.58194	2.33976	2.30254	4.51964	5.13842	5.49252	5.3074
snx11		sorting nexin 11	biological_process (GO:0008150)|cellular component organization (GO:0016043)|cellular component organization or biogenesis (GO:0071840)|cellular localization (GO:0051641)|cellular macromolecule localization (GO:0070727)|cellular process (GO:0009987)|establishment of localization (GO:0051234)|establishment of localization in cell (GO:0051649)|establishment of protein localization (GO:0045184)|intr…	binding (GO:0005488)|lipid binding (GO:0008289)|molecular_function (GO:0003674)|phosphatidylinositol binding (GO:0035091)|phosphatidylinositol phosphate binding (GO:1901981)|phospholipid binding (GO:0005543)	cellular anatomical entity (GO:0110165)|cellular_component (GO:0005575)|cytoplasm (GO:0005737)|cytoplasmic vesicle (GO:0031410)|endomembrane system (GO:0012505)|endosome (GO:0005768)|intracellular anatomical structure (GO:0005622)|intracellular membrane-bounded organelle (GO:0043231)|intracellular organelle (GO:0043229)|intracellular vesicle (GO:0097708)|membrane-bounded organelle (GO:0043227)|me…	chr12				-	-	-	-	-	-	UP	-	-	-	-	-	P10	P7	2.7121	3.4996	3.07692	3.446	2.32	2.44012	2.72016	2.69419	2.61363	2.75749	2.94458	2.41013
stx3a		syntaxin 3a	anterograde trans-synaptic signaling (GO:0098916)|biological regulation (GO:0065007)|biological_process (GO:0008150)|cell-cell signaling (GO:0007267)|cell communication (GO:0007154)|cellular component organization (GO:0016043)|cellular component organization or biogenesis (GO:0071840)|cellular localization (GO:0051641)|cellular macromolecule localization (GO:0070727)|cellular process (GO:0009987)…	binding (GO:0005488)|molecular adaptor activity (GO:0060090)|molecular_function (GO:0003674)|protein-macromolecule adaptor activity (GO:0030674)|protein binding (GO:0005515)|SNAP receptor activity (GO:0005484)|SNARE binding (GO:0000149)	cell junction (GO:0030054)|cell periphery (GO:0071944)|cellular anatomical entity (GO:0110165)|cellular_component (GO:0005575)|cytoplasm (GO:0005737)|cytoplasmic vesicle (GO:0031410)|endomembrane system (GO:0012505)|exocytic vesicle (GO:0070382)|intracellular anatomical structure (GO:0005622)|intracellular membrane-bounded organelle (GO:0043231)|intracellular organelle (GO:0043229)|intracellular …	chr1		dre04130 SNARE interactions in vesicular transport		-	-	-	-	-	UP	-	-	-	-	-	-	P10	-	2.0335	2.47838	1.90184	2.40976	0.982633	1.15458	0.948749	1.02583	1.19635	0.806141	1.1704	1.74539
thoc1		THO complex 1	aromatic compound biosynthetic process (GO:0019438)|biological regulation (GO:0065007)|biological_process (GO:0008150)|biosynthetic process (GO:0009058)|cell communication (GO:0007154)|cellular aromatic compound metabolic process (GO:0006725)|cellular biosynthetic process (GO:0044249)|cellular localization (GO:0051641)|cellular metabolic process (GO:0044237)|cellular nitrogen compound biosyntheti…		cellular anatomical entity (GO:0110165)|cellular_component (GO:0005575)|intracellular anatomical structure (GO:0005622)|intracellular membrane-bounded organelle (GO:0043231)|intracellular organelle (GO:0043229)|membrane-bounded organelle (GO:0043227)|nuclear protein-containing complex (GO:0140513)|nucleus (GO:0005634)|organelle (GO:0043226)|protein-containing complex (GO:0032991)|THO complex (GO:…	chr2		dre03013 Nucleocytoplasmic transport|dre03040 Spliceosome		-	-	-	-	-	-	-	-	-	UP	-	-	P10	P2	3.57311	3.64863	3.41369	3.4846	2.99073	2.96888	2.9321	3.53276	3.151	3.39853	2.97878	3.52595
tsr3		TSR3 ribosome maturation factor	biological_process (GO:0008150)|cellular aromatic compound metabolic process (GO:0006725)|cellular component biogenesis (GO:0044085)|cellular component organization or biogenesis (GO:0071840)|cellular metabolic process (GO:0044237)|cellular nitrogen compound metabolic process (GO:0034641)|cellular process (GO:0009987)|enzyme-directed rRNA pseudouridine synthesis (GO:0000455)|gene expression (GO:0…	(S)-2,3-di-O-geranylgeranylglyceryl phosphate synthase activity (GO:0043888)|1,4-dihydroxy-2-naphthoate octaprenyltransferase activity (GO:0046428)|4-hydroxybenzoate octaprenyltransferase activity (GO:0008412)|ADP dimethylallyltransferase activity (GO:0052623)|ATP dimethylallyltransferase activity (GO:0052622)|binding (GO:0005488)|catalytic activity (GO:0003824)|cation binding (GO:0043169)|farnes…	cellular anatomical entity (GO:0110165)|cellular_component (GO:0005575)|cytoplasm (GO:0005737)|intracellular anatomical structure (GO:0005622)	chr24				UP	-	-	-	-	UP	-	-	-	UP	-	-	P10	P9	1.68988	2.14973	2.47178	2.62427	1.38257	2.14786	1.52427	2.18894	1.75576	1.23359	2.20747	1.93105
uap1		UDP-N-acetylglucosamine pyrophosphorylase 1	amino sugar biosynthetic process (GO:0046349)|amino sugar metabolic process (GO:0006040)|aromatic compound biosynthetic process (GO:0019438)|biological_process (GO:0008150)|biosynthetic process (GO:0009058)|carbohydrate derivative biosynthetic process (GO:1901137)|carbohydrate derivative metabolic process (GO:1901135)|cellular aromatic compound metabolic process (GO:0006725)|cellular biosynthetic…	catalytic activity (GO:0003824)|molecular_function (GO:0003674)|nucleotidyltransferase activity (GO:0016779)|transferase activity (GO:0016740)|transferase activity, transferring phosphorus-containing groups (GO:0016772)|UDP-N-acetylglucosamine diphosphorylase activity (GO:0003977)|uridylyltransferase activity (GO:0070569)		chr6		dre00520 Amino sugar and nucleotide sugar metabolism|dre01100 Metabolic pathways|dre01250 Biosynthesis of nucleotide sugars		-	-	-	-	-	-	-	-	-	UP	-	UP	P10	P2	3.28905	3.57098	3.35894	3.46443	2.33354	2.19732	2.03803	2.63295	2.47748	2.815	2.28574	2.99656
wdr35		WD repeat domain 35	biological_process (GO:0008150)|cell projection assembly (GO:0030031)|cell projection organization (GO:0030030)|cellular component assembly (GO:0022607)|cellular component biogenesis (GO:0044085)|cellular component organization (GO:0016043)|cellular component organization or biogenesis (GO:0071840)|cellular localization (GO:0051641)|cellular process (GO:0009987)|cilium assembly (GO:0060271)|ciliu…		axoneme (GO:0005930)|cell projection (GO:0042995)|cellular anatomical entity (GO:0110165)|cellular_component (GO:0005575)|ciliary basal body (GO:0036064)|ciliary plasm (GO:0097014)|cilium (GO:0005929)|cytoplasm (GO:0005737)|cytoplasmic region (GO:0099568)|cytoskeleton (GO:0005856)|intracellular anatomical structure (GO:0005622)|intracellular non-membrane-bounded organelle (GO:0043232)|intracellul…	chr13				-	-	-	-	-	-	-	-	-	UP	-	-	P10	P2	3.72117	3.91131	3.69004	4.04371	2.92794	2.85788	2.59267	3.24555	2.97386	2.76561	2.73045	2.89466
arf6a		ADP-ribosylation factor 6a	anatomical structure development (GO:0048856)|animal organ development (GO:0048513)|biological_process (GO:0008150)|cellular localization (GO:0051641)|cellular macromolecule localization (GO:0070727)|cellular process (GO:0009987)|common bile duct development (GO:0061009)|developmental process (GO:0032502)|establishment of localization (GO:0051234)|establishment of localization in cell (GO:0051649…	anion binding (GO:0043168)|binding (GO:0005488)|carbohydrate derivative binding (GO:0097367)|GTP binding (GO:0005525)|guanyl nucleotide binding (GO:0019001)|guanyl ribonucleotide binding (GO:0032561)|heterocyclic compound binding (GO:1901363)|ion binding (GO:0043167)|molecular_function (GO:0003674)|nucleoside phosphate binding (GO:1901265)|nucleotide binding (GO:0000166)|organic cyclic compound b…	bounding membrane of organelle (GO:0098588)|cellular anatomical entity (GO:0110165)|cellular_component (GO:0005575)|cytoplasm (GO:0005737)|cytoplasmic vesicle (GO:0031410)|cytoplasmic vesicle membrane (GO:0030659)|endocytic vesicle (GO:0030139)|endomembrane system (GO:0012505)|endosome (GO:0005768)|endosome membrane (GO:0010008)|intracellular anatomical structure (GO:0005622)|intracellular membra…	chr20		dre04144 Endocytosis|dre05132 Salmonella infection		-	-	-	-	-	-	DOWN	-	-	-	-	-	P11	P6	3.42285	2.6835	3.4166	2.93654	3.37541	3.50229	3.2625	3.05358	3.43519	3.45892	3.52015	3.36092
c2cd5		C2 calcium dependent domain containing 5	biological regulation (GO:0065007)|biological_process (GO:0008150)|carbohydrate transmembrane transport (GO:0034219)|carbohydrate transport (GO:0008643)|cellular component organization (GO:0016043)|cellular component organization or biogenesis (GO:0071840)|cellular localization (GO:0051641)|cellular macromolecule localization (GO:0070727)|cellular process (GO:0009987)|establishment of localizatio…	binding (GO:0005488)|calcium-dependent phospholipid binding (GO:0005544)|calcium ion binding (GO:0005509)|cation binding (GO:0043169)|ion binding (GO:0043167)|lipid binding (GO:0008289)|metal ion binding (GO:0046872)|molecular_function (GO:0003674)|phospholipid binding (GO:0005543)	cell periphery (GO:0071944)|cellular anatomical entity (GO:0110165)|cellular_component (GO:0005575)|membrane (GO:0016020)|plasma membrane (GO:0005886)	chr18				-	-	-	-	DOWN	-	-	-	-	-	-	-	P11	-	3.66613	3.39861	3.33631	3.24498	3.73159	4.09616	3.67479	3.32223	3.59537	3.74851	3.86333	3.2906
dnajc2		DnaJ (Hsp40) homolog, subfamily C, member 2	'de novo' cotranslational protein folding (GO:0051083)|'de novo' protein folding (GO:0006458)|aromatic compound biosynthetic process (GO:0019438)|biological regulation (GO:0065007)|biological_process (GO:0008150)|biosynthetic process (GO:0009058)|cellular aromatic compound metabolic process (GO:0006725)|cellular biosynthetic process (GO:0044249)|cellular component organization (GO:0016043)|cellul…	binding (GO:0005488)|chromatin binding (GO:0003682)|heat shock protein binding (GO:0031072)|histone binding (GO:0042393)|Hsp70 protein binding (GO:0030544)|modification-dependent protein binding (GO:0140030)|molecular_function (GO:0003674)|protein-containing complex binding (GO:0044877)|protein binding (GO:0005515)|ribonucleoprotein complex binding (GO:0043021)|ribosome binding (GO:0043022)|ubiqu…	cellular anatomical entity (GO:0110165)|cellular_component (GO:0005575)|cytoplasm (GO:0005737)|cytosol (GO:0005829)|intracellular anatomical structure (GO:0005622)|intracellular membrane-bounded organelle (GO:0043231)|intracellular organelle (GO:0043229)|membrane-bounded organelle (GO:0043227)|nucleus (GO:0005634)|organelle (GO:0043226)	chr4				-	-	-	-	-	-	-	DOWN	UP	DOWN	-	DOWN	P11	P4	1.9196	1.85341	1.85748	0.94418	2.01949	2.72601	2.17166	1.49842	2.057	1.7562	2.4383	1.06545
gli3		GLI family zinc finger 3	anatomical structure development (GO:0048856)|animal organ development (GO:0048513)|anterior/posterior pattern specification (GO:0009952)|aromatic compound biosynthetic process (GO:0019438)|biological regulation (GO:0065007)|biological_process (GO:0008150)|biosynthetic process (GO:0009058)|cell communication (GO:0007154)|cell development (GO:0048468)|cell differentiation (GO:0030154)|cell surface…	binding (GO:0005488)|cation binding (GO:0043169)|cis-regulatory region sequence-specific DNA binding (GO:0000987)|DNA-binding transcription factor activity (GO:0003700)|DNA-binding transcription factor activity, RNA polymerase II-specific (GO:0000981)|DNA binding (GO:0003677)|double-stranded DNA binding (GO:0003690)|heterocyclic compound binding (GO:1901363)|ion binding (GO:0043167)|metal ion bin…	cellular anatomical entity (GO:0110165)|cellular_component (GO:0005575)|chromatin (GO:0000785)|chromosome (GO:0005694)|cytoplasm (GO:0005737)|intracellular anatomical structure (GO:0005622)|intracellular membrane-bounded organelle (GO:0043231)|intracellular non-membrane-bounded organelle (GO:0043232)|intracellular organelle (GO:0043229)|membrane-bounded organelle (GO:0043227)|non-membrane-bounded…	chr24		dre04340 Hedgehog signaling pathway	Endochondral ossification (WP1383)|Hedgehog signaling pathway (WP1353)	-	UP	-	-	-	DOWN	-	-	-	DOWN	-	DOWN	P11	P4	1.34411	1.55147	1.24223	0.95333	0.716631	1.07207	1.67466	0.999967	1.77048	2.03075	1.81049	0.893155
gpatch8		G patch domain containing 8		binding (GO:0005488)|cation binding (GO:0043169)|heterocyclic compound binding (GO:1901363)|ion binding (GO:0043167)|metal ion binding (GO:0046872)|molecular_function (GO:0003674)|nucleic acid binding (GO:0003676)|organic cyclic compound binding (GO:0097159)	cellular anatomical entity (GO:0110165)|cellular_component (GO:0005575)|intracellular anatomical structure (GO:0005622)|intracellular membrane-bounded organelle (GO:0043231)|intracellular organelle (GO:0043229)|membrane-bounded organelle (GO:0043227)|nucleus (GO:0005634)|organelle (GO:0043226)	chr3				DOWN	-	-	-	-	-	DOWN	-	DOWN	-	-	-	P11	P3	6.84073	6.07064	6.06893	5.81002	6.91637	6.31255	6.61158	6.23917	6.90248	6.59163	6.55955	6.34272
hephl1a		hephaestin-like 1a	biological_process (GO:0008150)|chemical homeostasis (GO:0048878)|copper ion transport (GO:0006825)|establishment of localization (GO:0051234)|homeostatic process (GO:0042592)|inorganic ion homeostasis (GO:0098771)|iron ion homeostasis (GO:0055072)|iron ion transport (GO:0006826)|localization (GO:0051179)|metal ion transport (GO:0030001)|monoatomic cation homeostasis (GO:0055080)|monoatomic catio…	binding (GO:0005488)|catalytic activity (GO:0003824)|cation binding (GO:0043169)|copper ion binding (GO:0005507)|ferroxidase activity (GO:0004322)|ion binding (GO:0043167)|metal ion binding (GO:0046872)|molecular_function (GO:0003674)|oxidoreductase activity (GO:0016491)|oxidoreductase activity, acting on metal ions (GO:0016722)|oxidoreductase activity, acting on metal ions, oxygen as acceptor (G…	cell periphery (GO:0071944)|cellular anatomical entity (GO:0110165)|cellular_component (GO:0005575)|membrane (GO:0016020)|plasma membrane (GO:0005886)	chr15		dre00860 Porphyrin metabolism		-	-	-	-	-	-	-	-	DOWN	DOWN	-	DOWN	P11	P1	2.11511	1.68997	1.70915	1.48631	2.13582	1.46741	1.76278	0.434037	1.71654	1.2497	1.66882	0.91833
hip1rb		huntingtin interacting protein 1 related b	actin cytoskeleton organization (GO:0030036)|actin filament-based process (GO:0030029)|actin filament organization (GO:0007015)|activation of cysteine-type endopeptidase activity involved in apoptotic process (GO:0006919)|apoptotic process (GO:0006915)|biological regulation (GO:0065007)|biological_process (GO:0008150)|cell death (GO:0008219)|cellular component assembly (GO:0022607)|cellular compo…	actin binding (GO:0003779)|actin filament binding (GO:0051015)|anion binding (GO:0043168)|binding (GO:0005488)|cargo adaptor activity (GO:0140312)|clathrin adaptor activity (GO:0035615)|clathrin binding (GO:0030276)|clathrin light chain binding (GO:0032051)|cytoskeletal protein binding (GO:0008092)|ion binding (GO:0043167)|lipid binding (GO:0008289)|molecular adaptor activity (GO:0060090)|molecul…	cell periphery (GO:0071944)|cellular anatomical entity (GO:0110165)|cellular_component (GO:0005575)|clathrin-coated pit (GO:0005905)|clathrin-coated vesicle (GO:0030136)|coated vesicle (GO:0030135)|cytoplasm (GO:0005737)|cytoplasmic vesicle (GO:0031410)|endomembrane system (GO:0012505)|intracellular anatomical structure (GO:0005622)|intracellular membrane-bounded organelle (GO:0043231)|intracellu…	chr5				-	-	-	-	-	-	-	DOWN	-	DOWN	-	DOWN	P11	P4	0.825668	0.907232	1.40653	-0.0748998	0.669883	0.787533	1.22236	-0.0385422	0.577641	0.82583	1.11026	-0.113059
idi1		isopentenyl-diphosphate delta isomerase 1	biological_process (GO:0008150)|biosynthetic process (GO:0009058)|cellular biosynthetic process (GO:0044249)|cellular lipid metabolic process (GO:0044255)|cellular metabolic process (GO:0044237)|cellular process (GO:0009987)|dimethylallyl diphosphate biosynthetic process (GO:0050992)|dimethylallyl diphosphate metabolic process (GO:0050993)|isopentenyl diphosphate biosynthetic process (GO:0009240)…	catalytic activity (GO:0003824)|hydrolase activity (GO:0016787)|intramolecular oxidoreductase activity (GO:0016860)|intramolecular oxidoreductase activity, transposing C=C bonds (GO:0016863)|isomerase activity (GO:0016853)|isopentenyl-diphosphate delta-isomerase activity (GO:0004452)|molecular_function (GO:0003674)	cellular anatomical entity (GO:0110165)|cellular_component (GO:0005575)|cytoplasm (GO:0005737)|intracellular anatomical structure (GO:0005622)	chr24		dre00900 Terpenoid backbone biosynthesis|dre01100 Metabolic pathways	Cholesterol biosynthesis (WP1387)|Exercise-induced circadian regulation (WP562)	-	-	-	-	-	DOWN	-	-	-	DOWN	-	DOWN	P11	P4	2.83087	2.24633	2.76555	2.7282	2.43349	2.89945	2.93405	1.88478	2.67202	2.6485	2.98529	1.88259
igf1		insulin-like growth factor 1	anatomical structure development (GO:0048856)|apoptotic process (GO:0006915)|biological regulation (GO:0065007)|biological_process (GO:0008150)|cell communication (GO:0007154)|cell death (GO:0008219)|cell population proliferation (GO:0008283)|cell surface receptor signaling pathway (GO:0007166)|cellular metabolic process (GO:0044237)|cellular process (GO:0009987)|cellular response to stimulus (GO…	binding (GO:0005488)|growth factor activity (GO:0008083)|hormone activity (GO:0005179)|insulin-like growth factor receptor binding (GO:0005159)|molecular function activator activity (GO:0140677)|molecular function regulator activity (GO:0098772)|molecular_function (GO:0003674)|protein binding (GO:0005515)|receptor ligand activity (GO:0048018)|signaling receptor activator activity (GO:0030546)|sig…	cellular anatomical entity (GO:0110165)|cellular_component (GO:0005575)|extracellular region (GO:0005576)|extracellular space (GO:0005615)	chr4		dre04010 MAPK signaling pathway|dre04068 FoxO signaling pathway|dre04114 Oocyte meiosis|dre04115 p53 signaling pathway|dre04150 mTOR signaling pathway|dre04510 Focal adhesion|dre04914 Progesterone-mediated oocyte maturation	Adipogenesis (WP1331)|Endochondral ossification (WP1383)|ERK1-ERK2 MAPK cascade (WP402)|ID signaling pathway (WP1374)	-	-	UP	-	-	-	-	-	-	-	-	DOWN	P11	P4	0.910619	0.521718	0.96133	-0.144052	-0.294432	0.77485	0.909295	-0.138924	0.684407	0.61105	1.57791	0.930123
klf1		Kruppel-like factor 1 (erythroid)	anatomical structure development (GO:0048856)|animal organ development (GO:0048513)|aromatic compound biosynthetic process (GO:0019438)|biological regulation (GO:0065007)|biological_process (GO:0008150)|biosynthetic process (GO:0009058)|cell development (GO:0048468)|cell differentiation (GO:0030154)|cellular aromatic compound metabolic process (GO:0006725)|cellular biosynthetic process (GO:004424…	binding (GO:0005488)|cation binding (GO:0043169)|cis-regulatory region sequence-specific DNA binding (GO:0000987)|DNA-binding transcription factor activity (GO:0003700)|DNA-binding transcription factor activity, RNA polymerase II-specific (GO:0000981)|DNA binding (GO:0003677)|double-stranded DNA binding (GO:0003690)|heterocyclic compound binding (GO:1901363)|ion binding (GO:0043167)|metal ion bin…	cellular anatomical entity (GO:0110165)|cellular_component (GO:0005575)|intracellular anatomical structure (GO:0005622)|intracellular membrane-bounded organelle (GO:0043231)|intracellular organelle (GO:0043229)|membrane-bounded organelle (GO:0043227)|nucleus (GO:0005634)|organelle (GO:0043226)	chr6				-	-	-	-	-	-	DOWN	DOWN	DOWN	DOWN	-	-	P11	P1	2.01129	1.41198	1.98785	1.25294	2.54606	1.48621	2.01384	0.922619	2.76197	2.32736	2.37564	1.84252
nfil3-6		nuclear factor, interleukin 3 regulated, member 6	aromatic compound biosynthetic process (GO:0019438)|biological regulation (GO:0065007)|biological_process (GO:0008150)|biosynthetic process (GO:0009058)|cellular aromatic compound metabolic process (GO:0006725)|cellular biosynthetic process (GO:0044249)|cellular metabolic process (GO:0044237)|cellular nitrogen compound biosynthetic process (GO:0044271)|cellular nitrogen compound metabolic process…	DNA-binding transcription factor activity (GO:0003700)|molecular_function (GO:0003674)|transcription regulator activity (GO:0140110)	cellular anatomical entity (GO:0110165)|cellular_component (GO:0005575)|intracellular anatomical structure (GO:0005622)|intracellular membrane-bounded organelle (GO:0043231)|intracellular organelle (GO:0043229)|membrane-bounded organelle (GO:0043227)|nucleus (GO:0005634)|organelle (GO:0043226)	chr3				DOWN	-	-	-	-	-	DOWN	-	-	-	-	-	P11	P6	6.41547	5.12692	5.80462	5.2618	5.60848	5.23918	5.5421	5.07047	6.2664	6.23633	6.05346	5.78558
nuf2		UF2 component of NDC80 kinetochore complex	anatomical structure development (GO:0048856)|animal organ development (GO:0048513)|attachment of mitotic spindle microtubules to kinetochore (GO:0051315)|attachment of spindle microtubules to kinetochore (GO:0008608)|biological_process (GO:0008150)|cell cycle (GO:0007049)|cell cycle process (GO:0022402)|cell division (GO:0051301)|cellular component organization (GO:0016043)|cellular component or…	binding (GO:0005488)|molecular_function (GO:0003674)|protein-containing complex binding (GO:0044877)	cellular anatomical entity (GO:0110165)|cellular_component (GO:0005575)|chromosomal region (GO:0098687)|chromosome (GO:0005694)|chromosome, centromeric region (GO:0000775)|condensed chromosome (GO:0000793)|condensed chromosome, centromeric region (GO:0000779)|intracellular anatomical structure (GO:0005622)|intracellular membrane-bounded organelle (GO:0043231)|intracellular non-membrane-bounded or…	chr11				-	DOWN	-	-	-	-	-	-	-	DOWN	-	-	P11	P4	1.23181	1.34555	0.953343	0.355058	1.94682	1.51608	1.24079	0.0953994	1.02683	0.520187	0.748061	0.61313
phex		phosphate regulating endopeptidase homolog, X-linked	biological_process (GO:0008150)|gene expression (GO:0010467)|macromolecule metabolic process (GO:0043170)|metabolic process (GO:0008152)|nitrogen compound metabolic process (GO:0006807)|organic substance metabolic process (GO:0071704)|organonitrogen compound metabolic process (GO:1901564)|primary metabolic process (GO:0044238)|protein maturation (GO:0051604)|protein metabolic process (GO:0019538)…	binding (GO:0005488)|catalytic activity (GO:0003824)|catalytic activity, acting on a protein (GO:0140096)|cation binding (GO:0043169)|endopeptidase activity (GO:0004175)|hydrolase activity (GO:0016787)|ion binding (GO:0043167)|metal ion binding (GO:0046872)|metalloendopeptidase activity (GO:0004222)|metallopeptidase activity (GO:0008237)|molecular_function (GO:0003674)|peptidase activity (GO:0008…	cell periphery (GO:0071944)|cellular anatomical entity (GO:0110165)|cellular_component (GO:0005575)|membrane (GO:0016020)|plasma membrane (GO:0005886)	chr24				-	DOWN	-	-	-	DOWN	-	DOWN	DOWN	DOWN	-	-	P11	P4	2.83564	3.06316	2.65587	1.64634	3.53868	2.40065	2.7287	1.58799	3.22719	3.35229	2.68143	2.14456
slc25a47a		solute carrier family 25 member 47a	biological_process (GO:0008150)|cellular process (GO:0009987)|establishment of localization (GO:0051234)|localization (GO:0051179)|transmembrane transport (GO:0055085)|transport (GO:0006810)	molecular_function (GO:0003674)|transmembrane transporter activity (GO:0022857)|transporter activity (GO:0005215)	cellular anatomical entity (GO:0110165)|cellular_component (GO:0005575)|cytoplasm (GO:0005737)|envelope (GO:0031975)|intracellular anatomical structure (GO:0005622)|intracellular membrane-bounded organelle (GO:0043231)|intracellular organelle (GO:0043229)|membrane-bounded organelle (GO:0043227)|membrane (GO:0016020)|mitochondrial envelope (GO:0005740)|mitochondrial inner membrane (GO:0005743)|mit…	chr20				-	-	-	-	-	DOWN	-	DOWN	-	-	UP	DOWN	P11	P4	1.41873	1.65665	1.63894	0.568817	1.31019	1.29476	1.25664	1.3947	1.60837	2.50689	2.03203	1.00414
slc5a6a		solute carrier family 5 member 6a	amide transport (GO:0042886)|biological_process (GO:0008150)|biotin transport (GO:0015878)|carboxylic acid transmembrane transport (GO:1905039)|carboxylic acid transport (GO:0046942)|cellular process (GO:0009987)|establishment of localization (GO:0051234)|localization (GO:0051179)|metal ion transport (GO:0030001)|modified amino acid transport (GO:0072337)|monoatomic cation transport (GO:0006812)|…	active monoatomic ion transmembrane transporter activity (GO:0022853)|active transmembrane transporter activity (GO:0022804)|inorganic cation transmembrane transporter activity (GO:0022890)|inorganic molecular entity transmembrane transporter activity (GO:0015318)|metal ion transmembrane transporter activity (GO:0046873)|molecular_function (GO:0003674)|monoatomic cation transmembrane transporter …	cellular anatomical entity (GO:0110165)|cellular_component (GO:0005575)|membrane (GO:0016020)	chr20				-	DOWN	DOWN	-	-	DOWN	DOWN	DOWN	DOWN	-	-	DOWN	P11	P1	1.7256	0.915788	1.31007	0.21097	2.23151	1.63608	0.797423	0.188815	1.98974	1.7947	1.24529	0.185003
tubgcp2		tubulin, gamma complex associated protein 2	biological_process (GO:0008150)|cell cycle (GO:0007049)|cell cycle process (GO:0022402)|cellular component assembly (GO:0022607)|cellular component biogenesis (GO:0044085)|cellular component organization (GO:0016043)|cellular component organization or biogenesis (GO:0071840)|cellular process (GO:0009987)|chromosome segregation (GO:0007059)|cytoplasmic microtubule organization (GO:0031122)|cytoske…	binding (GO:0005488)|cytoskeletal protein binding (GO:0008092)|gamma-tubulin binding (GO:0043015)|microtubule binding (GO:0008017)|microtubule minus-end binding (GO:0051011)|molecular_function (GO:0003674)|protein binding (GO:0005515)|tubulin binding (GO:0015631)	cell division site (GO:0032153)|cellular anatomical entity (GO:0110165)|cellular_component (GO:0005575)|centrosome (GO:0005813)|cytoplasm (GO:0005737)|cytoskeleton (GO:0005856)|equatorial microtubule organizing center (GO:0000923)|gamma-tubulin complex (GO:0000930)|gamma-tubulin small complex (GO:0008275)|intracellular anatomical structure (GO:0005622)|intracellular non-membrane-bounded organelle…	chr12				-	DOWN	-	DOWN	DOWN	DOWN	-	DOWN	-	-	-	-	P11	P4	3.20776	3.13426	2.93143	2.21192	3.67939	3.28286	2.95475	2.4268	3.53047	3.39257	3.0879	2.51683
wwc3		WWC family member 3	aromatic compound biosynthetic process (GO:0019438)|biological regulation (GO:0065007)|biological_process (GO:0008150)|biosynthetic process (GO:0009058)|cell communication (GO:0007154)|cell migration (GO:0016477)|cell motility (GO:0048870)|cellular aromatic compound metabolic process (GO:0006725)|cellular biosynthetic process (GO:0044249)|cellular metabolic process (GO:0044237)|cellular nitrogen …	binding (GO:0005488)|enzyme binding (GO:0019899)|kinase binding (GO:0019900)|molecular adaptor activity (GO:0060090)|molecular_function (GO:0003674)|protein binding (GO:0005515)	cellular anatomical entity (GO:0110165)|cellular_component (GO:0005575)|cytoplasm (GO:0005737)|intracellular anatomical structure (GO:0005622)	chr6				-	DOWN	DOWN	-	-	DOWN	UP	-	DOWN	-	-	-	P11	P10	1.57332	2.42213	1.2726	1.00241	2.18648	1.13607	1.13197	0.653276	1.77685	1.43454	1.16754	0.764688
zgc:100918		zgc:100918	biological_process (GO:0008150)|cellular component assembly (GO:0022607)|cellular component biogenesis (GO:0044085)|cellular component organization (GO:0016043)|cellular component organization or biogenesis (GO:0071840)|cellular localization (GO:0051641)|cellular process (GO:0009987)|endosome to lysosome transport (GO:0008333)|establishment of localization (GO:0051234)|establishment of localizati…	anion binding (GO:0043168)|binding (GO:0005488)|carbohydrate derivative binding (GO:0097367)|catalytic activity (GO:0003824)|GTP binding (GO:0005525)|GTPase activity (GO:0003924)|guanyl nucleotide binding (GO:0019001)|guanyl ribonucleotide binding (GO:0032561)|heterocyclic compound binding (GO:1901363)|hydrolase activity (GO:0016787)|hydrolase activity, acting on acid anhydrides (GO:0016817)|hydr…	cellular anatomical entity (GO:0110165)|cellular_component (GO:0005575)|cytoplasm (GO:0005737)|cytoplasmic vesicle (GO:0031410)|endocytic vesicle (GO:0030139)|endomembrane system (GO:0012505)|endosome (GO:0005768)|intracellular anatomical structure (GO:0005622)|intracellular membrane-bounded organelle (GO:0043231)|intracellular organelle (GO:0043229)|intracellular vesicle (GO:0097708)|late endoso…	chr10		dre04137 Mitophagy - animal|dre04140 Autophagy - animal|dre04144 Endocytosis|dre04145 Phagosome|dre05132 Salmonella infection		-	-	-	-	-	DOWN	-	-	DOWN	DOWN	-	DOWN	P11	P4	2.07862	2.4973	2.27811	1.7134	2.43243	1.82338	2.26961	1.39752	2.04902	2.45211	2.28691	1.64217
zgc:172128		zgc:172128	aromatic compound biosynthetic process (GO:0019438)|biological regulation (GO:0065007)|biological_process (GO:0008150)|biosynthetic process (GO:0009058)|cellular aromatic compound metabolic process (GO:0006725)|cellular biosynthetic process (GO:0044249)|cellular metabolic process (GO:0044237)|cellular nitrogen compound biosynthetic process (GO:0044271)|cellular nitrogen compound metabolic process…	binding (GO:0005488)|cation binding (GO:0043169)|DNA-binding transcription factor activity (GO:0003700)|DNA-binding transcription factor activity, RNA polymerase II-specific (GO:0000981)|DNA binding (GO:0003677)|double-stranded DNA binding (GO:0003690)|heterocyclic compound binding (GO:1901363)|ion binding (GO:0043167)|metal ion binding (GO:0046872)|molecular_function (GO:0003674)|nucleic acid bi…	cellular anatomical entity (GO:0110165)|cellular_component (GO:0005575)|intracellular anatomical structure (GO:0005622)|intracellular membrane-bounded organelle (GO:0043231)|intracellular organelle (GO:0043229)|membrane-bounded organelle (GO:0043227)|nucleus (GO:0005634)|organelle (GO:0043226)	chr4				-	-	-	-	-	-	-	-	-	-	-	DOWN	P11	P4	1.42953	0.998936	0.987097	0.186638	1.29802	1.08639	1.38913	0.895984	1.42436	1.14594	1.35557	0.610603
LOC100331190		metabotropic glutamate receptor 7				chr22		dre04080 Neuroactive ligand-receptor interaction		-	-	-	-	-	-	-	-	DOWN	DOWN	DOWN	DOWN	P12	P10	1.24383	1.45753	0.867713	1.147	2.80911	2.14294	2.91877	1.82911	3.32562	2.01218	3.23902	2.15084
LOC558044		spectrin family protein				chr5				-	-	-	-	-	-	-	-	-	-	DOWN	DOWN	P12	P9	0.817985	1.62708	0.464693	1.20407	1.20465	2.15022	1.60533	1.50481	1.9618	1.18991	2.06635	1.28337
abi1b		abl-interactor 1b		binding (GO:0005488)|molecular_function (GO:0003674)|protein binding (GO:0005515)|protein domain specific binding (GO:0019904)|SH3 domain binding (GO:0017124)	actin-based cell projection (GO:0098858)|cell junction (GO:0030054)|cell leading edge (GO:0031252)|cell projection (GO:0042995)|cellular anatomical entity (GO:0110165)|cellular_component (GO:0005575)|cytoskeleton (GO:0005856)|filopodium (GO:0030175)|intracellular anatomical structure (GO:0005622)|intracellular non-membrane-bounded organelle (GO:0043232)|intracellular organelle (GO:0043229)|lamell…	chr2		dre05132 Salmonella infection	EGFR1 signaling pathway (WP1323)|T cell receptor signaling pathway (WP1345)	-	-	-	-	-	-	-	-	UP	-	UP	-	P12	P5	1.06286	2.01994	1.03048	1.4712	2.82748	3.61091	2.46468	3.03405	3.18547	3.80906	3.12028	3.33892
acaca		acetyl-CoA carboxylase alpha	acyl-CoA biosynthetic process (GO:0071616)|acyl-CoA metabolic process (GO:0006637)|amide biosynthetic process (GO:0043604)|amide metabolic process (GO:0043603)|aromatic compound biosynthetic process (GO:0019438)|biological_process (GO:0008150)|biosynthetic process (GO:0009058)|carbohydrate derivative biosynthetic process (GO:1901137)|carbohydrate derivative metabolic process (GO:1901135)|carboxyl…	acetyl-CoA carboxylase activity (GO:0003989)|adenyl nucleotide binding (GO:0030554)|adenyl ribonucleotide binding (GO:0032559)|anion binding (GO:0043168)|ATP binding (GO:0005524)|binding (GO:0005488)|carbohydrate derivative binding (GO:0097367)|catalytic activity (GO:0003824)|cation binding (GO:0043169)|CoA carboxylase activity (GO:0016421)|heterocyclic compound binding (GO:1901363)|ion binding (…	cellular anatomical entity (GO:0110165)|cellular_component (GO:0005575)|cytoplasm (GO:0005737)|intracellular anatomical structure (GO:0005622)|intracellular membrane-bounded organelle (GO:0043231)|intracellular organelle (GO:0043229)|membrane-bounded organelle (GO:0043227)|mitochondrion (GO:0005739)|organelle (GO:0043226)	chr5		dre00061 Fatty acid biosynthesis|dre00620 Pyruvate metabolism|dre00640 Propanoate metabolism|dre01100 Metabolic pathways|dre01212 Fatty acid metabolism|dre04910 Insulin signaling pathway	Fatty acid biosynthesis (WP1352)	-	-	-	DOWN	-	-	-	DOWN	-	-	-	-	P12	P4	4.41588	4.56654	4.17583	3.54733	4.30875	4.20982	4.60652	4.58937	4.58311	4.7689	4.65033	4.43699
aclya		ATP citrate lyase a	acetyl-CoA biosynthetic process (GO:0006085)|acetyl-CoA metabolic process (GO:0006084)|acyl-CoA biosynthetic process (GO:0071616)|acyl-CoA metabolic process (GO:0006637)|amide biosynthetic process (GO:0043604)|amide metabolic process (GO:0043603)|aromatic compound biosynthetic process (GO:0019438)|biological_process (GO:0008150)|biosynthetic process (GO:0009058)|carbohydrate derivative biosynthet…	acyltransferase activity (GO:0016746)|acyltransferase activity, acyl groups converted into alkyl on transfer (GO:0046912)|adenyl nucleotide binding (GO:0030554)|adenyl ribonucleotide binding (GO:0032559)|anion binding (GO:0043168)|ATP binding (GO:0005524)|ATP citrate synthase activity (GO:0003878)|binding (GO:0005488)|carbohydrate derivative binding (GO:0097367)|catalytic activity (GO:0003824)|ca…	cellular anatomical entity (GO:0110165)|cellular_component (GO:0005575)|cytoplasm (GO:0005737)|cytosol (GO:0005829)|intracellular anatomical structure (GO:0005622)|intracellular membrane-bounded organelle (GO:0043231)|intracellular organelle (GO:0043229)|membrane-bounded organelle (GO:0043227)|mitochondrion (GO:0005739)|organelle (GO:0043226)	chr3		dre00020 Citrate cycle (TCA cycle)|dre01100 Metabolic pathways	Fatty acid biosynthesis (WP1352)	-	-	-	DOWN	-	-	UP	-	-	-	-	-	P12	P7	4.3519	4.97482	4.35223	4.27964	4.53047	4.69057	4.3777	4.53183	4.83689	5.14212	4.83066	5.20869
adcyap1r1a		adenylate cyclase activating polypeptide 1a (pituitary) receptor type I	adenylate cyclase-modulating G protein-coupled receptor signaling pathway (GO:0007188)|biological regulation (GO:0065007)|biological_process (GO:0008150)|cell communication (GO:0007154)|cell surface receptor signaling pathway (GO:0007166)|cellular process (GO:0009987)|cellular response to stimulus (GO:0051716)|G protein-coupled receptor signaling pathway (GO:0007186)|phospholipase C-activating G …	amide binding (GO:0033218)|binding (GO:0005488)|G protein-coupled peptide receptor activity (GO:0008528)|G protein-coupled receptor activity (GO:0004930)|hormone binding (GO:0042562)|molecular transducer activity (GO:0060089)|molecular_function (GO:0003674)|peptide binding (GO:0042277)|peptide hormone binding (GO:0017046)|peptide receptor activity (GO:0001653)|signaling receptor activity (GO:0038…	cell periphery (GO:0071944)|cell projection (GO:0042995)|cellular anatomical entity (GO:0110165)|cellular_component (GO:0005575)|membrane (GO:0016020)|neuron projection (GO:0043005)|plasma membrane (GO:0005886)|plasma membrane bounded cell projection (GO:0120025)	chr2		dre04080 Neuroactive ligand-receptor interaction		-	-	-	-	-	-	-	-	DOWN	DOWN	-	-	P12	P10	-0.366693	0.138822	-0.578305	-0.306375	1.1346	0.448963	1.29374	0.3905	1.00014	0.622878	0.765304	0.223558
aida		axin interactor, dorsalization associated	anatomical structure development (GO:0048856)|biological regulation (GO:0065007)|biological_process (GO:0008150)|cell communication (GO:0007154)|cellular component assembly (GO:0022607)|cellular component biogenesis (GO:0044085)|cellular component organization (GO:0016043)|cellular component organization or biogenesis (GO:0071840)|cellular metabolic process (GO:0044237)|cellular process (GO:00099…	binding (GO:0005488)|lipid binding (GO:0008289)|molecular_function (GO:0003674)|phosphatidylinositol binding (GO:0035091)|phospholipid binding (GO:0005543)	cellular anatomical entity (GO:0110165)|cellular_component (GO:0005575)|membrane (GO:0016020)	chr20				-	-	-	-	-	-	-	DOWN	-	-	-	-	P12	P4	2.52401	2.45151	2.33749	1.38205	2.6483	2.11607	2.71363	2.54021	2.4966	2.46535	2.74187	2.74971
ak5		adenylate kinase 5	aromatic compound biosynthetic process (GO:0019438)|biological_process (GO:0008150)|biosynthetic process (GO:0009058)|cell projection assembly (GO:0030031)|cell projection organization (GO:0030030)|cellular aromatic compound metabolic process (GO:0006725)|cellular biosynthetic process (GO:0044249)|cellular component assembly (GO:0022607)|cellular component biogenesis (GO:0044085)|cellular compone…	adenyl nucleotide binding (GO:0030554)|adenyl ribonucleotide binding (GO:0032559)|anion binding (GO:0043168)|ATP binding (GO:0005524)|binding (GO:0005488)|carbohydrate derivative binding (GO:0097367)|catalytic activity (GO:0003824)|heterocyclic compound binding (GO:1901363)|ion binding (GO:0043167)|kinase activity (GO:0016301)|molecular_function (GO:0003674)|nucleobase-containing compound kinase …	cellular anatomical entity (GO:0110165)|cellular_component (GO:0005575)|cytoplasm (GO:0005737)|cytosol (GO:0005829)|intracellular anatomical structure (GO:0005622)	chr2		dre00230 Purine metabolism|dre00730 Thiamine metabolism|dre01100 Metabolic pathways|dre01232 Nucleotide metabolism|dre01240 Biosynthesis of cofactors		-	-	-	-	UP	-	-	-	DOWN	-	-	DOWN	P12	P10	0.146348	0.639121	0.254268	0.414464	2.17568	1.32017	2.25468	2.63728	1.19011	1.25261	1.42466	0.400001
ap2b1		adaptor related protein complex 2 subunit beta 1	biological_process (GO:0008150)|cellular localization (GO:0051641)|cellular macromolecule localization (GO:0070727)|cellular process (GO:0009987)|establishment of localization (GO:0051234)|establishment of localization in cell (GO:0051649)|establishment of protein localization (GO:0045184)|intracellular protein transport (GO:0006886)|intracellular transport (GO:0046907)|localization (GO:0051179)|…	binding (GO:0005488)|clathrin binding (GO:0030276)|molecular_function (GO:0003674)|protein binding (GO:0005515)	AP-type membrane coat adaptor complex (GO:0030119)|cellular anatomical entity (GO:0110165)|cellular_component (GO:0005575)|clathrin adaptor complex (GO:0030131)|clathrin coat (GO:0030118)|coated membrane (GO:0048475)|cytoplasm (GO:0005737)|intracellular anatomical structure (GO:0005622)|membrane (GO:0016020)|membrane coat (GO:0030117)|membrane protein complex (GO:0098796)|protein-containing compl…	chr5		dre04144 Endocytosis	TGF-beta receptor signaling pathway (WP1367)	-	-	-	DOWN	-	-	-	-	-	-	-	-	P12	-	5.41676	5.82469	5.19213	5.19571	5.99999	6.45831	6.09397	6.18221	6.20399	6.46266	6.1443	6.19644
apoc1		apolipoprotein C-I	acylglycerol metabolic process (GO:0006639)|ameboidal-type cell migration (GO:0001667)|anatomical structure development (GO:0048856)|anatomical structure morphogenesis (GO:0009653)|biological regulation (GO:0065007)|biological_process (GO:0008150)|catabolic process (GO:0009056)|cell migration (GO:0016477)|cell migration involved in gastrulation (GO:0042074)|cell motility (GO:0048870)|cellular lip…	anion binding (GO:0043168)|binding (GO:0005488)|carboxylic acid binding (GO:0031406)|enzyme inhibitor activity (GO:0004857)|enzyme regulator activity (GO:0030234)|fatty acid binding (GO:0005504)|ion binding (GO:0043167)|lipase inhibitor activity (GO:0055102)|lipid binding (GO:0008289)|molecular function inhibitor activity (GO:0140678)|molecular function regulator activity (GO:0098772)|molecular_f…	cellular anatomical entity (GO:0110165)|cellular_component (GO:0005575)|extracellular region (GO:0005576)|extracellular space (GO:0005615)|high-density lipoprotein particle (GO:0034364)|lipoprotein particle (GO:1990777)|plasma lipoprotein particle (GO:0034358)|protein-containing complex (GO:0032991)|protein-lipid complex (GO:0032994)|triglyceride-rich plasma lipoprotein particle (GO:0034385)|very…	chr16				-	-	-	-	-	-	UP	-	-	-	-	-	P12	P7	4.24951	5.81639	4.71563	5.24103	6.11015	6.03138	6.02124	5.79358	6.28407	6.51133	6.44491	6.22299
arl5a		ADP-ribosylation factor-like 5A	biological_process (GO:0008150)|cellular localization (GO:0051641)|cellular macromolecule localization (GO:0070727)|cellular process (GO:0009987)|establishment of localization (GO:0051234)|establishment of localization in cell (GO:0051649)|establishment of protein localization (GO:0045184)|intracellular protein transport (GO:0006886)|intracellular transport (GO:0046907)|localization (GO:0051179)|…	anion binding (GO:0043168)|binding (GO:0005488)|carbohydrate derivative binding (GO:0097367)|GTP binding (GO:0005525)|guanyl nucleotide binding (GO:0019001)|guanyl ribonucleotide binding (GO:0032561)|heterocyclic compound binding (GO:1901363)|ion binding (GO:0043167)|molecular_function (GO:0003674)|nucleoside phosphate binding (GO:1901265)|nucleotide binding (GO:0000166)|organic cyclic compound b…	cellular anatomical entity (GO:0110165)|cellular_component (GO:0005575)|cytoplasm (GO:0005737)|endomembrane system (GO:0012505)|Golgi apparatus (GO:0005794)|Golgi apparatus subcompartment (GO:0098791)|intracellular anatomical structure (GO:0005622)|intracellular membrane-bounded organelle (GO:0043231)|intracellular organelle (GO:0043229)|membrane-bounded organelle (GO:0043227)|organelle (GO:00432…	chr9				-	-	-	-	-	-	UP	-	-	-	-	-	P12	P7	3.13433	3.73797	3.48553	3.59618	3.94141	3.86023	4.07467	3.96053	3.98662	4.13032	3.91744	3.66976
arrb2a		arrestin, beta 2a	adaptation of signaling pathway (GO:0023058)|biological regulation (GO:0065007)|biological_process (GO:0008150)|cell communication (GO:0007154)|cellular macromolecule metabolic process (GO:0044260)|cellular metabolic process (GO:0044237)|cellular process (GO:0009987)|cellular response to stimulus (GO:0051716)|desensitization of G protein-coupled receptor signaling pathway (GO:0002029)|endocytosis…	angiotensin receptor binding (GO:0031701)|binding (GO:0005488)|G protein-coupled receptor binding (GO:0001664)|molecular_function (GO:0003674)|protein binding (GO:0005515)|signaling receptor binding (GO:0005102)	cellular anatomical entity (GO:0110165)|cellular_component (GO:0005575)|cytoplasm (GO:0005737)|intracellular anatomical structure (GO:0005622)	chr10		dre04010 MAPK signaling pathway|dre04144 Endocytosis|dre04340 Hedgehog signaling pathway		-	-	-	-	UP	-	-	-	DOWN	-	-	-	P12	P8	2.31682	2.25595	2.16891	1.67603	3.04839	2.42966	3.10001	3.4807	3.33666	3.3631	3.12637	3.40978
asic2		acid-sensing (proton-gated) ion channel 2	biological_process (GO:0008150)|cellular process (GO:0009987)|establishment of localization (GO:0051234)|inorganic cation transmembrane transport (GO:0098662)|inorganic ion transmembrane transport (GO:0098660)|localization (GO:0051179)|metal ion transport (GO:0030001)|monoatomic cation transmembrane transport (GO:0098655)|monoatomic cation transport (GO:0006812)|monoatomic ion transmembrane trans…	channel activity (GO:0015267)|gated channel activity (GO:0022836)|inorganic cation transmembrane transporter activity (GO:0022890)|inorganic molecular entity transmembrane transporter activity (GO:0015318)|ligand-gated channel activity (GO:0022834)|ligand-gated monoatomic cation channel activity (GO:0099094)|ligand-gated monoatomic ion channel activity (GO:0015276)|ligand-gated sodium channel act…	cell periphery (GO:0071944)|cellular anatomical entity (GO:0110165)|cellular_component (GO:0005575)|membrane (GO:0016020)|plasma membrane (GO:0005886)	chr3				-	-	-	-	-	-	-	-	-	-	UP	UP	P12	P2	0.168981	1.00204	-0.0184462	0.390526	0.983463	1.12476	0.861474	1.37174	1.72628	2.45451	1.69692	2.48615
atp1a3b		ATPase Na+/K+ transporting subunit alpha 3b	anatomical structure development (GO:0048856)|animal organ development (GO:0048513)|behavior (GO:0007610)|biological_process (GO:0008150)|brain development (GO:0007420)|cellular homeostasis (GO:0019725)|cellular process (GO:0009987)|central nervous system development (GO:0007417)|chemical homeostasis (GO:0048878)|developmental process (GO:0032502)|establishment of localization (GO:0051234)|export…	active monoatomic ion transmembrane transporter activity (GO:0022853)|active transmembrane transporter activity (GO:0022804)|adenyl nucleotide binding (GO:0030554)|adenyl ribonucleotide binding (GO:0032559)|anion binding (GO:0043168)|ATP-dependent activity (GO:0140657)|ATP binding (GO:0005524)|ATPase-coupled monoatomic cation transmembrane transporter activity (GO:0019829)|ATPase-coupled transmem…	cellular anatomical entity (GO:0110165)|cellular_component (GO:0005575)|membrane (GO:0016020)	chr16		dre04260 Cardiac muscle contraction|dre04261 Adrenergic signaling in cardiomyocytes		-	-	-	-	-	-	UP	-	UP	UP	UP	-	P12	P5	4.86954	5.55543	5.01043	5.10466	6.61777	7.46436	6.68714	7.38895	7.65845	8.31029	7.7092	8.20751
atp2a2a		ATPase sarcoplasmic/endoplasmic reticulum Ca2+ transporting 2a	anatomical structure development (GO:0048856)|anatomical structure morphogenesis (GO:0009653)|animal organ development (GO:0048513)|animal organ morphogenesis (GO:0009887)|biological regulation (GO:0065007)|biological_process (GO:0008150)|blood circulation (GO:0008015)|calcium ion homeostasis (GO:0055074)|calcium ion transmembrane transport (GO:0070588)|calcium ion transport (GO:0006816)|cellular…	active monoatomic ion transmembrane transporter activity (GO:0022853)|active transmembrane transporter activity (GO:0022804)|adenyl nucleotide binding (GO:0030554)|adenyl ribonucleotide binding (GO:0032559)|anion binding (GO:0043168)|ATP-dependent activity (GO:0140657)|ATP binding (GO:0005524)|ATPase-coupled monoatomic cation transmembrane transporter activity (GO:0019829)|ATPase-coupled transmem…	cellular anatomical entity (GO:0110165)|cellular_component (GO:0005575)|cytoplasm (GO:0005737)|endomembrane system (GO:0012505)|endoplasmic reticulum (GO:0005783)|intracellular anatomical structure (GO:0005622)|intracellular membrane-bounded organelle (GO:0043231)|intracellular organelle (GO:0043229)|membrane-bounded organelle (GO:0043227)|membrane (GO:0016020)|organelle (GO:0043226)|sarcoplasm (…	chr8		dre04020 Calcium signaling pathway|dre04260 Cardiac muscle contraction|dre04261 Adrenergic signaling in cardiomyocytes		-	DOWN	-	-	-	UP	-	-	DOWN	-	DOWN	-	P12	P8	0.649484	1.02499	0.0144535	0.0430963	1.54675	0.663992	0.955185	1.13713	1.40309	0.507496	1.4059	1.48008
atp6v1b2		ATPase H+ transporting V1 subunit B2	ATP metabolic process (GO:0046034)|biological regulation (GO:0065007)|biological_process (GO:0008150)|carbohydrate derivative metabolic process (GO:1901135)|cellular aromatic compound metabolic process (GO:0006725)|cellular homeostasis (GO:0019725)|cellular metabolic process (GO:0044237)|cellular nitrogen compound metabolic process (GO:0034641)|cellular process (GO:0009987)|chemical homeostasis (…	active monoatomic ion transmembrane transporter activity (GO:0022853)|active transmembrane transporter activity (GO:0022804)|adenyl nucleotide binding (GO:0030554)|adenyl ribonucleotide binding (GO:0032559)|anion binding (GO:0043168)|ATP-dependent activity (GO:0140657)|ATP binding (GO:0005524)|ATPase-coupled ion transmembrane transporter activity (GO:0042625)|ATPase-coupled monoatomic cation tran…	ATPase complex (GO:1904949)|catalytic complex (GO:1902494)|cellular anatomical entity (GO:0110165)|cellular_component (GO:0005575)|membrane (GO:0016020)|membrane protein complex (GO:0098796)|protein-containing complex (GO:0032991)|proton-transporting two-sector ATPase complex (GO:0016469)|proton-transporting two-sector ATPase complex, catalytic domain (GO:0033178)|proton-transporting V-type ATPas…	chr10		dre00190 Oxidative phosphorylation|dre01100 Metabolic pathways|dre04145 Phagosome|dre04150 mTOR signaling pathway		-	-	-	-	-	-	UP	-	-	-	-	-	P12	P7	4.10085	4.84979	4.17921	4.30554	6.73523	6.92913	6.90865	6.96973	6.66622	6.99445	6.64071	6.80092
bcat1		branched chain amino-acid transaminase 1, cytosolic	alpha-amino acid biosynthetic process (GO:1901607)|alpha-amino acid metabolic process (GO:1901605)|amino acid biosynthetic process (GO:0008652)|amino acid metabolic process (GO:0006520)|biological_process (GO:0008150)|biosynthetic process (GO:0009058)|branched-chain amino acid biosynthetic process (GO:0009082)|branched-chain amino acid metabolic process (GO:0009081)|carboxylic acid biosynthetic p…	branched-chain-amino-acid transaminase activity (GO:0004084)|catalytic activity (GO:0003824)|L-isoleucine transaminase activity (GO:0052656)|L-leucine transaminase activity (GO:0052654)|L-valine transaminase activity (GO:0052655)|molecular_function (GO:0003674)|transaminase activity (GO:0008483)|transferase activity (GO:0016740)|transferase activity, transferring nitrogenous groups (GO:0016769)	cellular anatomical entity (GO:0110165)|cellular_component (GO:0005575)|cytoplasm (GO:0005737)|intracellular anatomical structure (GO:0005622)|intracellular membrane-bounded organelle (GO:0043231)|intracellular organelle (GO:0043229)|membrane-bounded organelle (GO:0043227)|mitochondrion (GO:0005739)|organelle (GO:0043226)	chr4		dre00270 Cysteine and methionine metabolism|dre00280 Valine, leucine and isoleucine degradation|dre00290 Valine, leucine and isoleucine biosynthesis|dre00770 Pantothenate and CoA biosynthesis|dre01100 Metabolic pathways|dre01210 2-Oxocarboxylic acid metabolism|dre01230 Biosynthesis of amino acids|dre01240 Biosynthesis of cofactors		-	-	-	-	-	-	-	-	DOWN	-	-	-	P12	P10	3.13343	3.55613	3.18058	3.25416	4.07085	3.31147	3.7245	3.56241	4.23587	4.30242	4.30338	4.00006
cacna2d2b		calcium channel, voltage-dependent, alpha 2/delta subunit 2b	biological regulation (GO:0065007)|biological_process (GO:0008150)|calcium ion transmembrane transport (GO:0070588)|calcium ion transport (GO:0006816)|cellular process (GO:0009987)|establishment of localization (GO:0051234)|inorganic cation transmembrane transport (GO:0098662)|inorganic ion transmembrane transport (GO:0098660)|localization (GO:0051179)|metal ion transport (GO:0030001)|monoatomic …	calcium channel activity (GO:0005262)|calcium ion transmembrane transporter activity (GO:0015085)|channel activity (GO:0015267)|gated channel activity (GO:0022836)|inorganic cation transmembrane transporter activity (GO:0022890)|inorganic molecular entity transmembrane transporter activity (GO:0015318)|metal ion transmembrane transporter activity (GO:0046873)|molecular_function (GO:0003674)|monoa…	calcium channel complex (GO:0034704)|cation channel complex (GO:0034703)|cell periphery (GO:0071944)|cellular anatomical entity (GO:0110165)|cellular_component (GO:0005575)|ion channel complex (GO:0034702)|membrane (GO:0016020)|membrane protein complex (GO:0098796)|plasma membrane (GO:0005886)|plasma membrane protein complex (GO:0098797)|protein-containing complex (GO:0032991)|transmembrane trans…	chr22		dre04010 MAPK signaling pathway|dre04260 Cardiac muscle contraction|dre04261 Adrenergic signaling in cardiomyocytes		-	-	-	-	-	UP	-	-	DOWN	-	-	-	P12	P8	1.1602	1.31684	0.593079	1.1869	2.90565	2.25771	2.90513	2.42891	2.84645	2.29518	2.8287	3.06812
cacng8a		calcium channel, voltage-dependent, gamma subunit 8a	anterograde trans-synaptic signaling (GO:0098916)|biological regulation (GO:0065007)|biological_process (GO:0008150)|calcium ion transmembrane transport (GO:0070588)|calcium ion transport (GO:0006816)|cell-cell signaling (GO:0007267)|cell communication (GO:0007154)|cellular localization (GO:0051641)|cellular macromolecule localization (GO:0070727)|cellular process (GO:0009987)|cellular response t…	calcium channel activity (GO:0005262)|calcium ion transmembrane transporter activity (GO:0015085)|channel activity (GO:0015267)|channel regulator activity (GO:0016247)|gated channel activity (GO:0022836)|inorganic cation transmembrane transporter activity (GO:0022890)|inorganic molecular entity transmembrane transporter activity (GO:0015318)|metal ion transmembrane transporter activity (GO:004687…	AMPA glutamate receptor complex (GO:0032281)|asymmetric synapse (GO:0032279)|cell junction (GO:0030054)|cell periphery (GO:0071944)|cellular anatomical entity (GO:0110165)|cellular_component (GO:0005575)|ion channel complex (GO:0034702)|ionotropic glutamate receptor complex (GO:0008328)|membrane (GO:0016020)|membrane protein complex (GO:0098796)|neuron to neuron synapse (GO:0098984)|neurotransmit…	chr19		dre04010 MAPK signaling pathway|dre04260 Cardiac muscle contraction|dre04261 Adrenergic signaling in cardiomyocytes		-	-	-	-	UP	-	-	-	DOWN	-	DOWN	-	P12	P10	2.2116	2.77833	2.16534	1.95311	5.63976	4.66768	5.82799	5.62975	4.75243	4.16741	4.81824	4.33422
camkvb		CaM kinase-like vesicle-associated b	biological_process (GO:0008150)|cellular metabolic process (GO:0044237)|cellular process (GO:0009987)|macromolecule metabolic process (GO:0043170)|macromolecule modification (GO:0043412)|metabolic process (GO:0008152)|nitrogen compound metabolic process (GO:0006807)|organic substance metabolic process (GO:0071704)|organonitrogen compound metabolic process (GO:1901564)|peptidyl-amino acid modifica…	adenyl nucleotide binding (GO:0030554)|adenyl ribonucleotide binding (GO:0032559)|anion binding (GO:0043168)|ATP binding (GO:0005524)|binding (GO:0005488)|calmodulin-dependent protein kinase activity (GO:0004683)|calmodulin binding (GO:0005516)|carbohydrate derivative binding (GO:0097367)|catalytic activity (GO:0003824)|catalytic activity, acting on a protein (GO:0140096)|heterocyclic compound bi…	cellular anatomical entity (GO:0110165)|cellular_component (GO:0005575)|cytoplasm (GO:0005737)|cytoplasmic vesicle (GO:0031410)|cytoplasmic vesicle membrane (GO:0030659)|intracellular anatomical structure (GO:0005622)|intracellular membrane-bounded organelle (GO:0043231)|intracellular organelle (GO:0043229)|intracellular vesicle (GO:0097708)|membrane-bounded organelle (GO:0043227)|membrane (GO:00…	chr11				-	-	-	-	UP	DOWN	-	-	-	-	-	DOWN	P12	P10	0.659727	1.20382	0.568836	0.830533	2.77026	2.49091	3.067	3.07723	2.19548	2.68842	2.77976	1.55793
cbln2b		cerebellin 2b precursor	biological_process (GO:0008150)|cell junction maintenance (GO:0034331)|cell junction organization (GO:0034330)|cellular component maintenance (GO:0043954)|cellular component organization (GO:0016043)|cellular component organization or biogenesis (GO:0071840)|cellular process (GO:0009987)|maintenance of synapse structure (GO:0099558)|synapse organization (GO:0050808)	molecular_function (GO:0003674)	cellular_component (GO:0005575)	chr24				-	-	-	-	UP	-	-	-	-	-	-	-	P12	-	2.37024	2.8337	1.97065	2.01222	4.79022	4.21742	4.7522	4.91064	5.6472	5.2161	5.67557	5.43155
cdh10a		cadherin 10, type 2a (T2-cadherin)	adherens junction organization (GO:0034332)|anatomical structure development (GO:0048856)|anatomical structure morphogenesis (GO:0009653)|biological_process (GO:0008150)|calcium-dependent cell-cell adhesion via plasma membrane cell adhesion molecules (GO:0016339)|cell-cell adhesion (GO:0098609)|cell-cell adhesion mediated by cadherin (GO:0044331)|cell-cell adhesion via plasma-membrane adhesion mo…	binding (GO:0005488)|cadherin binding (GO:0045296)|calcium ion binding (GO:0005509)|cation binding (GO:0043169)|cell adhesion molecule binding (GO:0050839)|ion binding (GO:0043167)|metal ion binding (GO:0046872)|molecular_function (GO:0003674)|protein binding (GO:0005515)	adherens junction (GO:0005912)|anchoring junction (GO:0070161)|catenin complex (GO:0016342)|cell-cell junction (GO:0005911)|cell junction (GO:0030054)|cell periphery (GO:0071944)|cellular anatomical entity (GO:0110165)|cellular_component (GO:0005575)|extrinsic component of membrane (GO:0019898)|extrinsic component of plasma membrane (GO:0019897)|membrane (GO:0016020)|membrane protein complex (GO:…	chr2				-	DOWN	-	-	-	-	-	-	-	UP	-	-	P12	P9	-0.0204646	0.496089	-0.199478	0.0644273	1.60234	1.59641	0.793873	1.60161	1.48633	1.17271	1.63109	1.14949
clasp2		cytoplasmic linker associated protein 2	biological regulation (GO:0065007)|biological_process (GO:0008150)|cell cycle (GO:0007049)|cell cycle phase transition (GO:0044770)|cell cycle process (GO:0022402)|cell division (GO:0051301)|cellular component assembly (GO:0022607)|cellular component biogenesis (GO:0044085)|cellular component organization (GO:0016043)|cellular component organization or biogenesis (GO:0071840)|cellular localizatio…	binding (GO:0005488)|cytoskeletal protein binding (GO:0008092)|microtubule binding (GO:0008017)|microtubule plus-end binding (GO:0051010)|molecular_function (GO:0003674)|protein binding (GO:0005515)|tubulin binding (GO:0015631)	basal cortex (GO:0045180)|basal part of cell (GO:0045178)|cell cortex (GO:0005938)|cell cortex region (GO:0099738)|cell leading edge (GO:0031252)|cell periphery (GO:0071944)|cell projection (GO:0042995)|cell projection membrane (GO:0031253)|cellular anatomical entity (GO:0110165)|cellular_component (GO:0005575)|chromosomal region (GO:0098687)|chromosome (GO:0005694)|chromosome, centromeric region…	chr19				-	-	-	DOWN	-	-	-	-	-	-	-	-	P12	-	5.04074	5.37156	4.8376	4.46072	5.57207	6.0255	5.69709	5.73672	5.9482	6.05866	5.83723	6.0517
cldnd1a		claudin domain containing 1a	biological_process (GO:0008150)	molecular_function (GO:0003674)	cellular anatomical entity (GO:0110165)|cellular_component (GO:0005575)|membrane (GO:0016020)	chr7				-	-	-	DOWN	-	-	-	-	-	-	-	DOWN	P12	P10	2.087	2.98526	1.99997	2.37298	3.39708	2.9883	3.55252	3.52651	3.16492	3.03135	3.5662	2.96564
clvs2		clavesin 2	biological_process (GO:0008150)|cellular component organization (GO:0016043)|cellular component organization or biogenesis (GO:0071840)|cellular process (GO:0009987)|lysosome organization (GO:0007040)|lytic vacuole organization (GO:0080171)|organelle organization (GO:0006996)|vacuole organization (GO:0007033)	anion binding (GO:0043168)|binding (GO:0005488)|ion binding (GO:0043167)|lipid binding (GO:0008289)|molecular_function (GO:0003674)|phosphatidylinositol-3,5-bisphosphate binding (GO:0080025)|phosphatidylinositol binding (GO:0035091)|phosphatidylinositol bisphosphate binding (GO:1902936)|phosphatidylinositol phosphate binding (GO:1901981)|phospholipid binding (GO:0005543)	bounding membrane of organelle (GO:0098588)|cellular anatomical entity (GO:0110165)|cellular_component (GO:0005575)|clathrin-coated vesicle (GO:0030136)|coated vesicle (GO:0030135)|cytoplasm (GO:0005737)|cytoplasmic vesicle (GO:0031410)|cytoplasmic vesicle membrane (GO:0030659)|early endosome (GO:0005769)|early endosome membrane (GO:0031901)|endomembrane system (GO:0012505)|endosome (GO:0005768)|…	chr20				-	-	UP	-	UP	-	-	-	DOWN	-	-	DOWN	P12	P10	0.60964	1.43118	0.34755	0.691006	2.63908	1.49927	2.31499	2.50513	2.65718	2.76083	3.38833	2.38554
cntn1b		contactin 1b		adenyl nucleotide binding (GO:0030554)|adenyl ribonucleotide binding (GO:0032559)|anion binding (GO:0043168)|ATP binding (GO:0005524)|binding (GO:0005488)|carbohydrate derivative binding (GO:0097367)|heterocyclic compound binding (GO:1901363)|ion binding (GO:0043167)|molecular_function (GO:0003674)|nucleoside phosphate binding (GO:1901265)|nucleotide binding (GO:0000166)|organic cyclic compound b…		chr4		dre04514 Cell adhesion molecules	Delta-Notch signaling pathway (WP1382)	-	-	-	-	DOWN	-	-	-	-	-	-	-	P12	-	2.4494	2.86149	2.06709	1.97039	3.31388	3.83672	3.40605	3.18889	4.53294	4.66791	4.50566	4.64355
cops4		COP9 constitutive photomorphogenic homolog subunit 4 (Arabidopsis)			cell junction (GO:0030054)|cellular anatomical entity (GO:0110165)|cellular_component (GO:0005575)|COP9 signalosome (GO:0008180)|cytoplasm (GO:0005737)|cytoplasmic vesicle (GO:0031410)|endomembrane system (GO:0012505)|exocytic vesicle (GO:0070382)|intracellular anatomical structure (GO:0005622)|intracellular membrane-bounded organelle (GO:0043231)|intracellular organelle (GO:0043229)|intracellula…	chr10				UP	DOWN	-	-	-	-	-	-	-	-	DOWN	DOWN	P12	P9	1.94128	2.48173	2.62051	2.35817	2.84414	2.90073	2.25402	2.54004	3.08339	2.11484	3.01829	2.31054
crtac1a		cartilage acidic protein 1a	anatomical structure development (GO:0048856)|axon development (GO:0061564)|axonal fasciculation (GO:0007413)|biological_process (GO:0008150)|cell development (GO:0048468)|cell differentiation (GO:0030154)|cell projection organization (GO:0030030)|cell recognition (GO:0008037)|cellular component organization (GO:0016043)|cellular component organization or biogenesis (GO:0071840)|cellular developm…			chr1				-	-	-	-	-	-	-	UP	-	-	-	UP	P12	P2	3.40967	3.53755	2.93082	3.71032	4.11678	3.82497	3.87222	4.23233	4.14027	4.21171	3.88862	4.51422
crtc1b		CREB regulated transcription coactivator 1b	aromatic compound biosynthetic process (GO:0019438)|biological regulation (GO:0065007)|biological_process (GO:0008150)|biosynthetic process (GO:0009058)|cellular aromatic compound metabolic process (GO:0006725)|cellular biosynthetic process (GO:0044249)|cellular component assembly (GO:0022607)|cellular component biogenesis (GO:0044085)|cellular component organization (GO:0016043)|cellular compone…	binding (GO:0005488)|cAMP response element binding protein binding (GO:0008140)|DNA-binding transcription factor binding (GO:0140297)|molecular_function (GO:0003674)|protein binding (GO:0005515)|transcription factor binding (GO:0008134)	cellular anatomical entity (GO:0110165)|cellular_component (GO:0005575)|cytoplasm (GO:0005737)|intracellular anatomical structure (GO:0005622)|intracellular membrane-bounded organelle (GO:0043231)|intracellular organelle (GO:0043229)|membrane-bounded organelle (GO:0043227)|nucleus (GO:0005634)|organelle (GO:0043226)	chr11				-	-	-	-	UP	UP	-	-	-	-	DOWN	-	P12	P8	1.03975	1.35225	0.799799	0.60506	1.33792	0.898615	1.32427	1.69825	1.98086	0.876473	1.74614	1.88967
cx43	gja1b	-	-	-	-	-	-	-	-	-	-	-	-	UP	UP	-	-	-	-	-	-	P12	-	5.1568	5.44081	5.10181	5.37792	8.24388	7.69917	8.34894	8.62216	8.62327	8.19961	8.78434	9.05552
cyb5d2		cytochrome b5 domain containing 2			cellular anatomical entity (GO:0110165)|cellular_component (GO:0005575)|extracellular region (GO:0005576)|membrane (GO:0016020)	chr5				-	UP	-	-	-	-	-	-	-	-	-	-	P12	-	0.113842	0.636676	-0.136558	0.0969927	-0.0127224	0.780387	1.11114	0.569394	0.609876	0.699102	1.0444	0.942074
dcun1d4		DCN1, defective in cullin neddylation 1, domain containing 4 (S. cerevisiae)	biological regulation (GO:0065007)|biological_process (GO:0008150)|macromolecule metabolic process (GO:0043170)|macromolecule modification (GO:0043412)|metabolic process (GO:0008152)|nitrogen compound metabolic process (GO:0006807)|organic substance metabolic process (GO:0071704)|organonitrogen compound metabolic process (GO:1901564)|positive regulation of biological process (GO:0048518)|positive…	binding (GO:0005488)|cullin family protein binding (GO:0097602)|enzyme binding (GO:0019899)|molecular_function (GO:0003674)|protein binding (GO:0005515)|ubiquitin-like protein binding (GO:0032182)|ubiquitin-like protein conjugating enzyme binding (GO:0044390)|ubiquitin conjugating enzyme binding (GO:0031624)	catalytic complex (GO:1902494)|cellular anatomical entity (GO:0110165)|cellular_component (GO:0005575)|intracellular anatomical structure (GO:0005622)|intracellular membrane-bounded organelle (GO:0043231)|intracellular organelle (GO:0043229)|intracellular protein-containing complex (GO:0140535)|membrane-bounded organelle (GO:0043227)|nucleus (GO:0005634)|organelle (GO:0043226)|protein-containing …	chr20				-	-	-	DOWN	-	-	UP	-	-	-	-	-	P12	P7	3.52105	4.21999	3.24338	3.2679	4.08054	4.17408	4.44133	4.48436	4.36129	4.66667	4.27133	4.5222
dpp6		-	-	-	-	-	-	-	-	-	-	-	-	-	-	UP	-	-	-	-	-	P12	P7	2.98847	3.83377	2.9406	3.34324	4.63432	5.06276	4.974	4.72207	5.04501	5.23803	5.11813	5.08264
dpysl5a		dihydropyrimidinase like 5a	anatomical structure development (GO:0048856)|anatomical structure morphogenesis (GO:0009653)|axon development (GO:0061564)|axon guidance (GO:0007411)|axonogenesis (GO:0007409)|biological_process (GO:0008150)|cell development (GO:0048468)|cell differentiation (GO:0030154)|cell morphogenesis (GO:0000902)|cell morphogenesis involved in differentiation (GO:0000904)|cell morphogenesis involved in neu…	binding (GO:0005488)|catalytic activity (GO:0003824)|cytoskeletal protein binding (GO:0008092)|hydrolase activity (GO:0016787)|hydrolase activity, acting on carbon-nitrogen (but not peptide) bonds (GO:0016810)|hydrolase activity, acting on carbon-nitrogen (but not peptide) bonds, in cyclic amides (GO:0016812)|microtubule binding (GO:0008017)|molecular_function (GO:0003674)|protein binding (GO:000…	cellular anatomical entity (GO:0110165)|cellular_component (GO:0005575)|cytoplasm (GO:0005737)|cytosol (GO:0005829)|intracellular anatomical structure (GO:0005622)	chr17				-	-	-	DOWN	-	-	UP	-	-	-	-	-	P12	P5	4.25782	4.94868	4.10627	4.22613	5.91833	6.40939	5.90991	6.03802	5.66223	5.93436	5.74025	5.69044
efhd1		EF-hand domain family, member D1		binding (GO:0005488)|calcium ion binding (GO:0005509)|cation binding (GO:0043169)|ion binding (GO:0043167)|metal ion binding (GO:0046872)|molecular_function (GO:0003674)		chr15				-	-	-	UP	-	-	-	-	-	-	-	-	P12	-	4.19407	3.77366	4.53137	4.45698	5.35325	5.66176	5.48995	5.73502	5.89565	6.09082	5.96823	6.18361
egr3		early growth response 3	aromatic compound biosynthetic process (GO:0019438)|biological regulation (GO:0065007)|biological_process (GO:0008150)|biosynthetic process (GO:0009058)|cellular aromatic compound metabolic process (GO:0006725)|cellular biosynthetic process (GO:0044249)|cellular metabolic process (GO:0044237)|cellular nitrogen compound biosynthetic process (GO:0044271)|cellular nitrogen compound metabolic process…	binding (GO:0005488)|cation binding (GO:0043169)|cis-regulatory region sequence-specific DNA binding (GO:0000987)|DNA-binding transcription factor activity (GO:0003700)|DNA-binding transcription factor activity, RNA polymerase II-specific (GO:0000981)|DNA binding (GO:0003677)|double-stranded DNA binding (GO:0003690)|heterocyclic compound binding (GO:1901363)|ion binding (GO:0043167)|metal ion bin…	cellular anatomical entity (GO:0110165)|cellular_component (GO:0005575)|intracellular anatomical structure (GO:0005622)|intracellular membrane-bounded organelle (GO:0043231)|intracellular organelle (GO:0043229)|membrane-bounded organelle (GO:0043227)|nucleus (GO:0005634)|organelle (GO:0043226)	chr8		dre04625 C-type lectin receptor signaling pathway		-	-	-	-	-	-	-	-	DOWN	DOWN	-	DOWN	P12	P10	1.58203	1.73481	1.20026	1.58477	4.17872	3.43843	3.93191	2.96705	2.84254	2.40178	3.07712	2.18238
elmo2		engulfment and cell motility 2	apoptotic process (GO:0006915)|biological_process (GO:0008150)|cell-cell adhesion (GO:0098609)|cell adhesion (GO:0007155)|cell death (GO:0008219)|cell migration (GO:0016477)|cell motility (GO:0048870)|cellular component organization (GO:0016043)|cellular component organization or biogenesis (GO:0071840)|cellular process (GO:0009987)|cytoskeleton organization (GO:0007010)|establishment of localiza…	binding (GO:0005488)|molecular_function (GO:0003674)|protein binding (GO:0005515)|protein domain specific binding (GO:0019904)|SH3 domain binding (GO:0017124)	cellular anatomical entity (GO:0110165)|cellular_component (GO:0005575)|cytoplasm (GO:0005737)|intracellular anatomical structure (GO:0005622)	chr11		dre05132 Salmonella infection		-	-	-	-	-	-	-	-	-	UP	-	UP	P12	P2	3.30375	3.42822	3.09077	2.80497	4.81333	5.20045	4.72792	5.37354	5.03919	5.36753	4.8415	5.53855
elmod1		ELMO/CED-12 domain containing 1	biological regulation (GO:0065007)|biological_process (GO:0008150)|positive regulation of catalytic activity (GO:0043085)|positive regulation of GTPase activity (GO:0043547)|positive regulation of hydrolase activity (GO:0051345)|positive regulation of molecular function (GO:0044093)|regulation of catalytic activity (GO:0050790)|regulation of GTPase activity (GO:0043087)|regulation of hydrolase ac…	enzyme activator activity (GO:0008047)|enzyme regulator activity (GO:0030234)|GTPase activator activity (GO:0005096)|GTPase regulator activity (GO:0030695)|molecular function activator activity (GO:0140677)|molecular function regulator activity (GO:0098772)|molecular_function (GO:0003674)|nucleoside-triphosphatase regulator activity (GO:0060589)		chr21				-	-	-	-	UP	UP	-	-	DOWN	-	DOWN	-	P12	P8	6.8555	6.52112	6.78782	6.8039	9.28471	7.91919	9.31699	9.51765	9.45196	8.36256	9.44103	9.21223
fam49al		family with sequence similarity 49 member A, like	actin cytoskeleton organization (GO:0030036)|actin filament-based process (GO:0030029)|actin filament organization (GO:0007015)|actin filament polymerization (GO:0030041)|actin polymerization or depolymerization (GO:0008154)|biological regulation (GO:0065007)|biological_process (GO:0008150)|cellular component assembly (GO:0022607)|cellular component biogenesis (GO:0044085)|cellular component orga…		cellular anatomical entity (GO:0110165)|cellular_component (GO:0005575)|membrane (GO:0016020)	chr19				-	-	-	DOWN	DOWN	-	UP	-	UP	-	-	-	P12	P5	3.84924	4.4957	3.76386	3.77916	6.43089	7.20655	6.49936	6.38619	6.28784	6.69502	6.30054	6.33316
fbxl16		F-box and leucine-rich repeat protein 16	biological_process (GO:0008150)|catabolic process (GO:0009056)|cellular catabolic process (GO:0044248)|cellular macromolecule catabolic process (GO:0044265)|cellular macromolecule metabolic process (GO:0044260)|cellular metabolic process (GO:0044237)|cellular process (GO:0009987)|macromolecule catabolic process (GO:0009057)|macromolecule metabolic process (GO:0043170)|metabolic process (GO:000815…		catalytic complex (GO:1902494)|cellular_component (GO:0005575)|cullin-RING ubiquitin ligase complex (GO:0031461)|intracellular protein-containing complex (GO:0140535)|protein-containing complex (GO:0032991)|SCF ubiquitin ligase complex (GO:0019005)|transferase complex (GO:1990234)|ubiquitin ligase complex (GO:0000151)	chr3				-	-	UP	-	UP	-	-	-	DOWN	-	-	DOWN	P12	P10	0.790335	1.2285	0.4009	1.03938	2.16821	1.2324	2.31837	2.29672	2.27324	1.96328	2.95507	1.91789
fezf2		FEZ family zinc finger 2	anatomical structure development (GO:0048856)|anatomical structure morphogenesis (GO:0009653)|animal organ development (GO:0048513)|aromatic compound biosynthetic process (GO:0019438)|axon development (GO:0061564)|axon guidance (GO:0007411)|axonogenesis (GO:0007409)|biological regulation (GO:0065007)|biological_process (GO:0008150)|biosynthetic process (GO:0009058)|brain development (GO:0007420)|…	binding (GO:0005488)|cation binding (GO:0043169)|cis-regulatory region sequence-specific DNA binding (GO:0000987)|DNA-binding transcription factor activity (GO:0003700)|DNA-binding transcription factor activity, RNA polymerase II-specific (GO:0000981)|DNA binding (GO:0003677)|double-stranded DNA binding (GO:0003690)|heterocyclic compound binding (GO:1901363)|ion binding (GO:0043167)|metal ion bin…	cellular anatomical entity (GO:0110165)|cellular_component (GO:0005575)|intracellular anatomical structure (GO:0005622)|intracellular membrane-bounded organelle (GO:0043231)|intracellular organelle (GO:0043229)|membrane-bounded organelle (GO:0043227)|nucleus (GO:0005634)|organelle (GO:0043226)	chr11				-	-	-	-	UP	-	-	-	DOWN	-	DOWN	-	P12	P8	1.42587	1.71012	1.10826	1.57466	4.1351	2.63847	4.12192	3.55828	2.09475	1.34886	1.74306	1.19558
foxg1b		forkhead box G1b	aromatic compound biosynthetic process (GO:0019438)|biological regulation (GO:0065007)|biological_process (GO:0008150)|biosynthetic process (GO:0009058)|cellular aromatic compound metabolic process (GO:0006725)|cellular biosynthetic process (GO:0044249)|cellular metabolic process (GO:0044237)|cellular nitrogen compound biosynthetic process (GO:0044271)|cellular nitrogen compound metabolic process…	binding (GO:0005488)|DNA-binding transcription factor activity (GO:0003700)|DNA binding (GO:0003677)|double-stranded DNA binding (GO:0003690)|heterocyclic compound binding (GO:1901363)|molecular_function (GO:0003674)|nucleic acid binding (GO:0003676)|organic cyclic compound binding (GO:0097159)|sequence-specific DNA binding (GO:0043565)|sequence-specific double-stranded DNA binding (GO:1990837)|t…	cellular anatomical entity (GO:0110165)|cellular_component (GO:0005575)|intracellular anatomical structure (GO:0005622)|intracellular membrane-bounded organelle (GO:0043231)|intracellular organelle (GO:0043229)|membrane-bounded organelle (GO:0043227)|nucleus (GO:0005634)|organelle (GO:0043226)	chr11		dre04068 FoxO signaling pathway		-	-	-	-	-	-	-	-	-	-	DOWN	DOWN	P12	P9	-0.454704	0.266161	-0.525011	-0.409948	-0.672298	0.0121109	0.416959	0.400008	1.42536	0.760523	1.46793	0.600722
gabra4		gamma-aminobutyric acid type A receptor subunit alpha4	anterograde trans-synaptic signaling (GO:0098916)|biological regulation (GO:0065007)|biological_process (GO:0008150)|cell-cell signaling (GO:0007267)|cell communication (GO:0007154)|cellular process (GO:0009987)|cellular response to stimulus (GO:0051716)|chemical synaptic transmission (GO:0007268)|chloride transmembrane transport (GO:1902476)|chloride transport (GO:0006821)|establishment of local…	benzodiazepine receptor activity (GO:0008503)|channel activity (GO:0015267)|chloride channel activity (GO:0005254)|chloride transmembrane transporter activity (GO:0015108)|extracellular ligand-gated monoatomic ion channel activity (GO:0005230)|GABA-A receptor activity (GO:0004890)|GABA-gated chloride ion channel activity (GO:0022851)|GABA receptor activity (GO:0016917)|gated channel activity (GO:…	cell junction (GO:0030054)|cell leading edge (GO:0031252)|cell periphery (GO:0071944)|cell projection (GO:0042995)|cell projection membrane (GO:0031253)|cellular anatomical entity (GO:0110165)|cellular_component (GO:0005575)|chloride channel complex (GO:0034707)|dendrite (GO:0030425)|dendrite membrane (GO:0032590)|dendritic tree (GO:0097447)|GABA-A receptor complex (GO:1902711)|GABA receptor comp…	chr14		dre04080 Neuroactive ligand-receptor interaction		-	-	-	-	-	-	-	-	-	-	DOWN	DOWN	P12	P9	1.62582	1.99029	1.03986	1.32894	2.96548	3.18653	3.39571	3.10551	4.77993	4.00596	4.87462	4.05679
gadd45ga		growth arrest and DNA-damage-inducible, gamma a	biological regulation (GO:0065007)|biological_process (GO:0008150)|cell cycle (GO:0007049)|cellular process (GO:0009987)|regulation of biological process (GO:0050789)|regulation of cell cycle (GO:0051726)|regulation of cellular process (GO:0050794)	molecular_function (GO:0003674)	cellular anatomical entity (GO:0110165)|cellular_component (GO:0005575)|cytoplasm (GO:0005737)|intracellular anatomical structure (GO:0005622)|intracellular membrane-bounded organelle (GO:0043231)|intracellular organelle (GO:0043229)|membrane-bounded organelle (GO:0043227)|nucleus (GO:0005634)|organelle (GO:0043226)	chr8		dre04010 MAPK signaling pathway|dre04068 FoxO signaling pathway|dre04110 Cell cycle|dre04115 p53 signaling pathway|dre04210 Apoptosis|dre04218 Cellular senescence		-	-	-	-	-	DOWN	-	DOWN	-	-	-	-	P12	P4	2.70549	2.67587	2.71032	1.91458	3.96523	4.12452	4.3231	4.22583	3.42903	3.82301	3.30503	2.95758
gda		guanine deaminase	aromatic compound catabolic process (GO:0019439)|biological_process (GO:0008150)|catabolic process (GO:0009056)|cellular aromatic compound metabolic process (GO:0006725)|cellular catabolic process (GO:0044248)|cellular metabolic process (GO:0044237)|cellular nitrogen compound catabolic process (GO:0044270)|cellular nitrogen compound metabolic process (GO:0034641)|cellular process (GO:0009987)|gua…	binding (GO:0005488)|catalytic activity (GO:0003824)|cation binding (GO:0043169)|deaminase activity (GO:0019239)|guanine deaminase activity (GO:0008892)|hydrolase activity (GO:0016787)|hydrolase activity, acting on carbon-nitrogen (but not peptide) bonds (GO:0016810)|hydrolase activity, acting on carbon-nitrogen (but not peptide) bonds, in cyclic amidines (GO:0016814)|ion binding (GO:0043167)|met…	cellular anatomical entity (GO:0110165)|cellular_component (GO:0005575)|cytoplasm (GO:0005737)|cytosol (GO:0005829)|intracellular anatomical structure (GO:0005622)	chr5		dre00230 Purine metabolism|dre01100 Metabolic pathways|dre01232 Nucleotide metabolism		-	-	UP	-	-	-	-	-	-	-	-	-	P12	-	-0.410728	0.248661	-0.494693	-0.112618	0.237388	-0.00202622	0.408632	0.140425	0.157121	0.292802	1.09995	0.688891
glra1		glycine receptor, alpha 1	anatomical structure development (GO:0048856)|anterograde trans-synaptic signaling (GO:0098916)|biological regulation (GO:0065007)|biological_process (GO:0008150)|cell-cell signaling (GO:0007267)|cell communication (GO:0007154)|cell differentiation (GO:0030154)|cellular developmental process (GO:0048869)|cellular process (GO:0009987)|cellular response to acid chemical (GO:0071229)|cellular respon…	amino acid binding (GO:0016597)|anion binding (GO:0043168)|binding (GO:0005488)|carboxylic acid binding (GO:0031406)|cation binding (GO:0043169)|channel activity (GO:0015267)|chloride channel activity (GO:0005254)|chloride transmembrane transporter activity (GO:0015108)|excitatory extracellular ligand-gated monoatomic ion channel activity (GO:0005231)|extracellular ligand-gated monoatomic ion cha…	cell body (GO:0044297)|cell junction (GO:0030054)|cell periphery (GO:0071944)|cell projection (GO:0042995)|cellular anatomical entity (GO:0110165)|cellular_component (GO:0005575)|chloride channel complex (GO:0034707)|dendrite (GO:0030425)|dendritic tree (GO:0097447)|ion channel complex (GO:0034702)|membrane (GO:0016020)|membrane protein complex (GO:0098796)|neuron projection (GO:0043005)|neuronal…	chr14		dre04080 Neuroactive ligand-receptor interaction		-	-	UP	-	-	-	-	-	-	-	-	DOWN	P12	P9	-0.477606	0.0344628	-0.675281	-0.418463	-0.0818783	0.124151	0.174147	0.149093	1.18296	0.82091	1.81913	0.297508
gnrh2		gonadotropin-releasing hormone 2	anatomical structure development (GO:0048856)|animal organ development (GO:0048513)|behavior (GO:0007610)|biological regulation (GO:0065007)|biological_process (GO:0008150)|brain development (GO:0007420)|camera-type eye development (GO:0043010)|central nervous system development (GO:0007417)|developmental process (GO:0032502)|eye development (GO:0001654)|feeding behavior (GO:0007631)|head develop…	binding (GO:0005488)|gonadotropin-releasing hormone receptor binding (GO:0031530)|hormone activity (GO:0005179)|hormone receptor binding (GO:0051427)|molecular function activator activity (GO:0140677)|molecular function regulator activity (GO:0098772)|molecular_function (GO:0003674)|peptide hormone receptor binding (GO:0051428)|protein binding (GO:0005515)|receptor ligand activity (GO:0048018)|si…	cellular anatomical entity (GO:0110165)|cellular_component (GO:0005575)|extracellular region (GO:0005576)|extracellular space (GO:0005615)	chr21		dre04080 Neuroactive ligand-receptor interaction|dre04912 GnRH signaling pathway		-	-	-	-	-	UP	-	-	-	-	DOWN	-	P12	P9	-0.255925	0.482626	-0.250554	0.442077	-0.364561	0.22058	-0.28902	-0.240882	1.86583	1.01357	2.06993	2.60618
gpc1b		glypican 1b	biological regulation (GO:0065007)|biological_process (GO:0008150)|cell communication (GO:0007154)|cell migration (GO:0016477)|cell motility (GO:0048870)|cell surface receptor signaling pathway (GO:0007166)|cellular localization (GO:0051641)|cellular macromolecule localization (GO:0070727)|cellular process (GO:0009987)|cellular response to endogenous stimulus (GO:0071495)|cellular response to fib…	binding (GO:0005488)|fibroblast growth factor binding (GO:0017134)|growth factor binding (GO:0019838)|molecular_function (GO:0003674)|protein binding (GO:0005515)	cell junction (GO:0030054)|cell periphery (GO:0071944)|cell surface (GO:0009986)|cellular anatomical entity (GO:0110165)|cellular_component (GO:0005575)|collagen-containing extracellular matrix (GO:0062023)|external encapsulating structure (GO:0030312)|extracellular matrix (GO:0031012)|extracellular region (GO:0005576)|extracellular space (GO:0005615)|membrane (GO:0016020)|plasma membrane (GO:000…	chr2				-	-	-	-	-	-	-	-	-	-	DOWN	DOWN	P12	P1	2.22521	2.15285	2.07728	1.82756	3.9209	3.48861	4.30379	3.8199	3.61886	2.96667	3.98789	3.00512
gphnb		gephyrin b	biological regulation (GO:0065007)|biological_process (GO:0008150)|biosynthetic process (GO:0009058)|cell junction organization (GO:0034330)|cellular biosynthetic process (GO:0044249)|cellular component organization (GO:0016043)|cellular component organization or biogenesis (GO:0071840)|cellular localization (GO:0051641)|cellular macromolecule localization (GO:0070727)|cellular metabolic process …	adenyl nucleotide binding (GO:0030554)|adenyl ribonucleotide binding (GO:0032559)|adenylyltransferase activity (GO:0070566)|anion binding (GO:0043168)|ATP binding (GO:0005524)|binding (GO:0005488)|carbohydrate derivative binding (GO:0097367)|catalytic activity (GO:0003824)|cation binding (GO:0043169)|heterocyclic compound binding (GO:1901363)|ion binding (GO:0043167)|metal ion binding (GO:0046872…	cell junction (GO:0030054)|cell periphery (GO:0071944)|cell projection (GO:0042995)|cellular anatomical entity (GO:0110165)|cellular_component (GO:0005575)|cytoplasm (GO:0005737)|cytosol (GO:0005829)|dendrite (GO:0030425)|dendritic tree (GO:0097447)|intracellular anatomical structure (GO:0005622)|membrane (GO:0016020)|neuron projection (GO:0043005)|organelle (GO:0043226)|plasma membrane (GO:00058…	chr20		dre00790 Folate biosynthesis|dre01100 Metabolic pathways|dre01240 Biosynthesis of cofactors		-	-	-	-	-	-	-	-	DOWN	DOWN	-	DOWN	P12	P10	-0.00126786	0.307471	-0.297461	-0.139814	1.42633	0.623043	1.81926	0.534673	0.794162	0.552127	1.3054	0.361994
gpm6bb		glycoprotein M6Bb	anatomical structure development (GO:0048856)|axon development (GO:0061564)|axon ensheathment (GO:0008366)|axon ensheathment in central nervous system (GO:0032291)|biological_process (GO:0008150)|cell development (GO:0048468)|cell differentiation (GO:0030154)|cell projection organization (GO:0030030)|cellular component organization (GO:0016043)|cellular component organization or biogenesis (GO:00…	molecular_function (GO:0003674)|structural constituent of myelin sheath (GO:0019911)|structural molecule activity (GO:0005198)	cell periphery (GO:0071944)|cellular anatomical entity (GO:0110165)|cellular_component (GO:0005575)|membrane (GO:0016020)|myelin sheath (GO:0043209)|plasma membrane (GO:0005886)	chr9				-	-	-	-	UP	UP	-	-	DOWN	-	DOWN	DOWN	P12	P8	5.52677	5.4729	5.60277	5.47314	8.52783	6.81761	8.49047	8.0553	8.54959	6.93718	8.49589	7.87295
gpr27		G protein-coupled receptor 27	biological regulation (GO:0065007)|biological_process (GO:0008150)|carbohydrate homeostasis (GO:0033500)|cell communication (GO:0007154)|cellular process (GO:0009987)|cellular response to stimulus (GO:0051716)|chemical homeostasis (GO:0048878)|G protein-coupled receptor signaling pathway (GO:0007186)|glucose homeostasis (GO:0042593)|homeostatic process (GO:0042592)|regulation of biological proces…	G protein-coupled receptor activity (GO:0004930)|molecular transducer activity (GO:0060089)|molecular_function (GO:0003674)|signaling receptor activity (GO:0038023)|transmembrane signaling receptor activity (GO:0004888)	cell periphery (GO:0071944)|cellular anatomical entity (GO:0110165)|cellular_component (GO:0005575)|membrane (GO:0016020)|plasma membrane (GO:0005886)	chr6				-	-	-	-	-	DOWN	-	-	UP	-	-	-	P12	P5	1.62224	2.22237	1.76436	1.19272	1.72798	2.46186	2.10657	2.35681	2.28217	2.73214	2.44846	1.95
grm4		glutamate receptor, metabotropic 4	anterograde trans-synaptic signaling (GO:0098916)|biological regulation (GO:0065007)|biological_process (GO:0008150)|cell-cell signaling (GO:0007267)|cell communication (GO:0007154)|cell surface receptor signaling pathway (GO:0007166)|cellular process (GO:0009987)|cellular response to stimulus (GO:0051716)|chemical synaptic transmission (GO:0007268)|G protein-coupled glutamate receptor signaling …	adenylate cyclase inhibiting G protein-coupled glutamate receptor activity (GO:0001640)|G protein-coupled glutamate receptor activity (GO:0098988)|G protein-coupled receptor activity (GO:0004930)|glutamate receptor activity (GO:0008066)|molecular transducer activity (GO:0060089)|molecular_function (GO:0003674)|signaling receptor activity (GO:0038023)|transmembrane signaling receptor activity (GO:…	cell periphery (GO:0071944)|cellular anatomical entity (GO:0110165)|cellular_component (GO:0005575)|membrane (GO:0016020)|plasma membrane (GO:0005886)	chr6		dre04080 Neuroactive ligand-receptor interaction	GPCRs, class C metabotropic glutamate, pheromone (WP1373)	-	-	-	-	-	DOWN	-	-	DOWN	-	-	DOWN	P12	P10	0.730771	1.4364	0.78265	0.696022	2.11368	1.51141	2.22111	2.03532	3.2884	3.01212	3.38326	2.4085
gstm.1		glutathione S-transferase mu, tandem duplicate 1	biological_process (GO:0008150)|glutathione metabolic process (GO:0006749)|metabolic process (GO:0008152)|organic substance metabolic process (GO:0071704)	catalytic activity (GO:0003824)|glutathione transferase activity (GO:0004364)|molecular_function (GO:0003674)|transferase activity (GO:0016740)|transferase activity, transferring alkyl or aryl (other than methyl) groups (GO:0016765)		chr8		dre00480 Glutathione metabolism|dre00980 Metabolism of xenobiotics by cytochrome P450|dre00982 Drug metabolism - cytochrome P450|dre00983 Drug metabolism - other enzymes|dre01100 Metabolic pathways	Exercise-induced circadian regulation (WP562)	-	-	-	-	-	-	DOWN	-	-	-	-	-	P12	P6	4.54488	3.77695	4.17826	3.9485	5.41115	5.0303	5.21749	4.92322	5.22352	5.09463	5.04894	4.95402
her4.3		hairy-related 4, tandem duplicate 3	anatomical structure development (GO:0048856)|anatomical structure morphogenesis (GO:0009653)|anterior/posterior pattern specification (GO:0009952)|aromatic compound biosynthetic process (GO:0019438)|axon development (GO:0061564)|axonogenesis (GO:0007409)|biological regulation (GO:0065007)|biological_process (GO:0008150)|biosynthetic process (GO:0009058)|cell development (GO:0048468)|cell differe…	binding (GO:0005488)|cis-regulatory region sequence-specific DNA binding (GO:0000987)|DNA-binding transcription factor activity (GO:0003700)|DNA-binding transcription factor activity, RNA polymerase II-specific (GO:0000981)|DNA binding (GO:0003677)|double-stranded DNA binding (GO:0003690)|heterocyclic compound binding (GO:1901363)|molecular_function (GO:0003674)|nucleic acid binding (GO:0003676)|…	cellular anatomical entity (GO:0110165)|cellular_component (GO:0005575)|intracellular anatomical structure (GO:0005622)|intracellular membrane-bounded organelle (GO:0043231)|intracellular organelle (GO:0043229)|membrane-bounded organelle (GO:0043227)|nucleus (GO:0005634)|organelle (GO:0043226)	chr23				-	-	-	-	UP	-	-	-	-	-	-	UP	P12	P2	1.35543	1.79864	1.15122	1.55123	3.1674	3.11407	3.31626	3.72083	3.21997	3.69372	2.97882	3.61227
hmgb1a		high mobility group box 1a	anatomical structure development (GO:0048856)|animal organ development (GO:0048513)|aromatic compound biosynthetic process (GO:0019438)|axon development (GO:0061564)|axon regeneration (GO:0031103)|biological regulation (GO:0065007)|biological_process (GO:0008150)|biosynthetic process (GO:0009058)|brain development (GO:0007420)|cell development (GO:0048468)|cell differentiation (GO:0030154)|cell p…	binding (GO:0005488)|DNA binding (GO:0003677)|DNA binding, bending (GO:0008301)|heterocyclic compound binding (GO:1901363)|molecular_function (GO:0003674)|nucleic acid binding (GO:0003676)|organic cyclic compound binding (GO:0097159)	cell periphery (GO:0071944)|cellular anatomical entity (GO:0110165)|cellular_component (GO:0005575)|chromosome (GO:0005694)|intracellular anatomical structure (GO:0005622)|intracellular membrane-bounded organelle (GO:0043231)|intracellular non-membrane-bounded organelle (GO:0043232)|intracellular organelle (GO:0043229)|membrane-bounded organelle (GO:0043227)|membrane (GO:0016020)|non-membrane-bou…	chr10		dre03410 Base excision repair|dre04140 Autophagy - animal|dre04217 Necroptosis	Nodal signaling pathway (WP341)	-	-	-	-	-	-	DOWN	DOWN	-	-	-	-	P12	P1	8.07946	7.30729	7.73377	7.11147	8.60613	8.10547	8.40643	8.09319	8.51014	8.07513	8.29342	8.0037
hnrnpa3		heterogeneous nuclear ribonucleoprotein A3		binding (GO:0005488)|heterocyclic compound binding (GO:1901363)|molecular_function (GO:0003674)|nucleic acid binding (GO:0003676)|organic cyclic compound binding (GO:0097159)|RNA binding (GO:0003723)		chr9		dre03040 Spliceosome		-	-	-	DOWN	-	-	-	-	-	-	-	-	P12	-	4.30639	4.54907	4.20588	3.66304	4.64259	4.57444	4.47571	4.59272	4.3614	4.4073	4.35661	4.8154
hsd17b3		hydroxysteroid (17-beta) dehydrogenase 3	anatomical structure development (GO:0048856)|androgen biosynthetic process (GO:0006702)|androgen metabolic process (GO:0008209)|animal organ development (GO:0048513)|biological regulation (GO:0065007)|biological_process (GO:0008150)|biosynthetic process (GO:0009058)|cellular biosynthetic process (GO:0044249)|cellular ketone metabolic process (GO:0042180)|cellular metabolic process (GO:0044237)|c…	catalytic activity (GO:0003824)|molecular_function (GO:0003674)|oxidoreductase activity (GO:0016491)|oxidoreductase activity, acting on CH-OH group of donors (GO:0016614)|oxidoreductase activity, acting on the CH-OH group of donors, NAD or NADP as acceptor (GO:0016616)|steroid dehydrogenase activity (GO:0016229)|steroid dehydrogenase activity, acting on the CH-OH group of donors, NAD or NADP as a…	cellular anatomical entity (GO:0110165)|cellular_component (GO:0005575)|cytoplasm (GO:0005737)|endomembrane system (GO:0012505)|endoplasmic reticulum (GO:0005783)|intracellular anatomical structure (GO:0005622)|intracellular membrane-bounded organelle (GO:0043231)|intracellular organelle (GO:0043229)|membrane-bounded organelle (GO:0043227)|membrane (GO:0016020)|organelle (GO:0043226)	chr8		dre00140 Steroid hormone biosynthesis|dre01100 Metabolic pathways		-	UP	UP	-	UP	-	-	-	-	-	-	-	P12	-	1.10218	1.74162	1.13648	1.49404	2.5476	2.75489	3.5788	3.79004	2.38525	2.85948	3.1	3.05257
itm2ca		integral membrane protein 2Ca	amyloid precursor protein biosynthetic process (GO:0042983)|amyloid precursor protein metabolic process (GO:0042982)|biological regulation (GO:0065007)|biological_process (GO:0008150)|biosynthetic process (GO:0009058)|carbohydrate derivative biosynthetic process (GO:1901137)|carbohydrate derivative metabolic process (GO:1901135)|cellular biosynthetic process (GO:0044249)|cellular macromolecule bi…	amide binding (GO:0033218)|amyloid-beta binding (GO:0001540)|binding (GO:0005488)|molecular_function (GO:0003674)|peptide binding (GO:0042277)	cell periphery (GO:0071944)|cellular anatomical entity (GO:0110165)|cellular_component (GO:0005575)|cytoplasm (GO:0005737)|endomembrane system (GO:0012505)|Golgi apparatus (GO:0005794)|intracellular anatomical structure (GO:0005622)|intracellular membrane-bounded organelle (GO:0043231)|intracellular organelle (GO:0043229)|membrane-bounded organelle (GO:0043227)|membrane (GO:0016020)|organelle (GO…	chr15				-	-	-	-	UP	-	-	-	-	-	DOWN	DOWN	P12	P3	1.4263	0.797102	0.411022	0.67082	1.5614	1.25922	1.37907	1.8459	2.14821	1.40712	2.48722	1.2803
jph1b		junctophilin 1b	biological_process (GO:0008150)	molecular_function (GO:0003674)	cell periphery (GO:0071944)|cellular anatomical entity (GO:0110165)|cellular_component (GO:0005575)|cytoplasm (GO:0005737)|endomembrane system (GO:0012505)|endoplasmic reticulum (GO:0005783)|endoplasmic reticulum membrane (GO:0005789)|endoplasmic reticulum subcompartment (GO:0098827)|intracellular anatomical structure (GO:0005622)|intracellular membrane-bounded organelle (GO:0043231)|intracellula…	chr2				-	-	-	-	UP	-	-	-	-	-	-	-	P12	-	0.408019	0.922186	0.122088	0.44884	2.03503	1.87949	2.42346	2.84456	2.10461	1.79416	2.1012	1.87391
kcnip1b		Kv channel interacting protein 1 b	biological regulation (GO:0065007)|biological_process (GO:0008150)|cellular process (GO:0009987)|establishment of localization (GO:0051234)|inorganic cation transmembrane transport (GO:0098662)|inorganic ion transmembrane transport (GO:0098660)|localization (GO:0051179)|metal ion transport (GO:0030001)|monoatomic cation transmembrane transport (GO:0098655)|monoatomic cation transport (GO:0006812)…	binding (GO:0005488)|calcium ion binding (GO:0005509)|cation binding (GO:0043169)|channel regulator activity (GO:0016247)|ion binding (GO:0043167)|ion channel regulator activity (GO:0099106)|metal ion binding (GO:0046872)|molecular function regulator activity (GO:0098772)|molecular_function (GO:0003674)|potassium channel regulator activity (GO:0015459)|protein binding (GO:0005515)|transmembrane t…	cation channel complex (GO:0034703)|cell periphery (GO:0071944)|cellular anatomical entity (GO:0110165)|cellular_component (GO:0005575)|ion channel complex (GO:0034702)|membrane (GO:0016020)|membrane protein complex (GO:0098796)|plasma membrane (GO:0005886)|plasma membrane protein complex (GO:0098797)|potassium channel complex (GO:0034705)|protein-containing complex (GO:0032991)|transmembrane tra…	chr10				-	-	-	-	DOWN	-	-	-	-	-	-	-	P12	-	2.52726	3.63257	2.35777	2.8219	5.29617	5.86271	5.36445	5.15531	5.40997	5.59928	5.48604	5.38658
ldhbb		lactate dehydrogenase Bb	biological_process (GO:0008150)|carbohydrate metabolic process (GO:0005975)|carboxylic acid metabolic process (GO:0019752)|cellular metabolic process (GO:0044237)|cellular process (GO:0009987)|metabolic process (GO:0008152)|organic acid metabolic process (GO:0006082)|organic substance metabolic process (GO:0071704)|oxoacid metabolic process (GO:0043436)|primary metabolic process (GO:0044238)|smal…	catalytic activity (GO:0003824)|L-lactate dehydrogenase activity (GO:0004459)|lactate dehydrogenase activity (GO:0004457)|molecular_function (GO:0003674)|oxidoreductase activity (GO:0016491)|oxidoreductase activity, acting on CH-OH group of donors (GO:0016614)|oxidoreductase activity, acting on the CH-OH group of donors, NAD or NADP as acceptor (GO:0016616)	cellular anatomical entity (GO:0110165)|cellular_component (GO:0005575)|cytoplasm (GO:0005737)|intracellular anatomical structure (GO:0005622)	chr25		dre00010 Glycolysis / Gluconeogenesis|dre00270 Cysteine and methionine metabolism|dre00620 Pyruvate metabolism|dre00640 Propanoate metabolism|dre01100 Metabolic pathways		-	-	-	-	DOWN	-	-	-	UP	-	UP	-	P12	P5	1.39172	1.7511	1.43892	1.38098	1.91356	3.18863	1.86877	2.33834	3.35536	3.9538	3.50225	3.69132
lef1		lymphoid enhancer-binding factor 1	ameboidal-type cell migration (GO:0001667)|anatomical structure development (GO:0048856)|anatomical structure formation involved in morphogenesis (GO:0048646)|anatomical structure homeostasis (GO:0060249)|anatomical structure morphogenesis (GO:0009653)|animal organ development (GO:0048513)|anterior/posterior pattern specification (GO:0009952)|appendage development (GO:0048736)|appendage morphogen…	beta-catenin binding (GO:0008013)|binding (GO:0005488)|cis-regulatory region sequence-specific DNA binding (GO:0000987)|DNA-binding transcription factor activity (GO:0003700)|DNA-binding transcription factor activity, RNA polymerase II-specific (GO:0000981)|DNA binding (GO:0003677)|DNA binding, bending (GO:0008301)|double-stranded DNA binding (GO:0003690)|heterocyclic compound binding (GO:1901363…	beta-catenin-TCF complex (GO:1990907)|cellular anatomical entity (GO:0110165)|cellular_component (GO:0005575)|intracellular anatomical structure (GO:0005622)|intracellular membrane-bounded organelle (GO:0043231)|intracellular organelle (GO:0043229)|membrane-bounded organelle (GO:0043227)|nuclear protein-containing complex (GO:0140513)|nucleus (GO:0005634)|organelle (GO:0043226)|protein-containing…	chr1		dre04310 Wnt signaling pathway|dre04520 Adherens junction|dre04916 Melanogenesis|dre05132 Salmonella infection	Delta-Notch signaling pathway (WP1382)|Non-canonical Wnt pathway (WP215)|TGF-beta receptor signaling pathway (WP1367)|Transforming growth factor (TGF) beta signaling pathway (WP1370)|Wnt signaling pathway (WP1325)|Wnt signaling pathway and pluripotency (WP1344)	-	-	-	-	UP	-	-	-	-	-	DOWN	-	P12	P8	1.84769	2.1501	1.9719	1.8234	2.99542	2.45234	3.19261	3.10675	4.44867	3.83402	4.42153	4.35896
leo1		LEO1 homolog, Paf1/RNA polymerase II complex component	anatomical structure development (GO:0048856)|anatomical structure morphogenesis (GO:0009653)|animal organ development (GO:0048513)|animal organ morphogenesis (GO:0009887)|aromatic compound biosynthetic process (GO:0019438)|biological regulation (GO:0065007)|biological_process (GO:0008150)|biosynthetic process (GO:0009058)|cell development (GO:0048468)|cell differentiation (GO:0030154)|cell diffe…	basal RNA polymerase II transcription machinery binding (GO:0001099)|basal transcription machinery binding (GO:0001098)|binding (GO:0005488)|enzyme binding (GO:0019899)|molecular_function (GO:0003674)|phosphoprotein binding (GO:0051219)|phosphoserine residue binding (GO:0050815)|protein binding (GO:0005515)|protein phosphorylated amino acid binding (GO:0045309)|RNA polymerase binding (GO:0070063)…	catalytic complex (GO:1902494)|Cdc73/Paf1 complex (GO:0016593)|cellular anatomical entity (GO:0110165)|cellular_component (GO:0005575)|DNA-directed RNA polymerase complex (GO:0000428)|intracellular anatomical structure (GO:0005622)|intracellular membrane-bounded organelle (GO:0043231)|intracellular organelle (GO:0043229)|intracellular organelle lumen (GO:0070013)|intracellular protein-containing …	chr18				-	-	-	-	-	-	-	-	DOWN	-	-	-	P12	P8	4.03738	4.0275	3.9517	4.10111	4.61662	3.8806	4.37176	4.3257	5.46278	5.32854	5.80976	5.86362
lnx2a		ligand of numb-protein X 2a	anatomical structure development (GO:0048856)|animal organ development (GO:0048513)|biological_process (GO:0008150)|developmental process (GO:0032502)|digestive system development (GO:0055123)|exocrine pancreas development (GO:0031017)|exocrine system development (GO:0035272)|gland development (GO:0048732)|macromolecule metabolic process (GO:0043170)|macromolecule modification (GO:0043412)|metabo…	binding (GO:0005488)|catalytic activity (GO:0003824)|catalytic activity, acting on a protein (GO:0140096)|cation binding (GO:0043169)|ion binding (GO:0043167)|metal ion binding (GO:0046872)|molecular_function (GO:0003674)|transferase activity (GO:0016740)|ubiquitin-like protein ligase activity (GO:0061659)|ubiquitin-like protein transferase activity (GO:0019787)|ubiquitin-protein transferase acti…		chr24				DOWN	-	-	-	-	-	-	-	-	-	-	-	P12	-	3.34348	3.07974	2.55308	2.99131	4.84565	5.18203	4.67261	4.90194	4.51374	4.65695	4.61085	4.73284
mapk1		mitogen-activated protein kinase 1	anatomical structure development (GO:0048856)|anatomical structure morphogenesis (GO:0009653)|biological regulation (GO:0065007)|biological_process (GO:0008150)|cell communication (GO:0007154)|cell surface receptor signaling pathway (GO:0007166)|cellular metabolic process (GO:0044237)|cellular process (GO:0009987)|cellular response to stimulus (GO:0051716)|developmental process (GO:0032502)|embry…	adenyl nucleotide binding (GO:0030554)|adenyl ribonucleotide binding (GO:0032559)|anion binding (GO:0043168)|ATP binding (GO:0005524)|binding (GO:0005488)|carbohydrate derivative binding (GO:0097367)|catalytic activity (GO:0003824)|catalytic activity, acting on a protein (GO:0140096)|heterocyclic compound binding (GO:1901363)|ion binding (GO:0043167)|kinase activity (GO:0016301)|MAP kinase activi…	cellular anatomical entity (GO:0110165)|cellular_component (GO:0005575)|cytoplasm (GO:0005737)|intracellular anatomical structure (GO:0005622)|intracellular membrane-bounded organelle (GO:0043231)|intracellular organelle (GO:0043229)|membrane-bounded organelle (GO:0043227)|nucleus (GO:0005634)|organelle (GO:0043226)	chr5		dre04010 MAPK signaling pathway|dre04012 ErbB signaling pathway|dre04068 FoxO signaling pathway|dre04114 Oocyte meiosis|dre04140 Autophagy - animal|dre04150 mTOR signaling pathway|dre04210 Apoptosis|dre04218 Cellular senescence|dre04261 Adrenergic signaling in cardiomyocytes|dre04270 Vascular smooth muscle contraction|dre04350 TGF-beta signaling pathway|dre04370 VEGF signaling pathway|dre04371 Ap…	B cell receptor signaling pathway (WP1354)|Delta-Notch signaling pathway (WP1382)|EGFR1 signaling pathway (WP1323)|EPO receptor signaling (WP1336)|ErbB signaling pathway (WP1366)|ERK1-ERK2 MAPK cascade (WP402)|FGF signaling pathway (WP152)|Hepatocyte growth factor receptor signaling (WP444)|IL-2 signaling pathway (WP1319)|IL-3 signaling pathway (WP1359)|IL-4 signaling pathway (WP1376)|IL-5 signal…	-	-	UP	-	UP	-	-	-	DOWN	-	DOWN	DOWN	P12	P10	2.356	2.53021	2.30293	2.33168	3.9377	3.17123	3.88073	4.22538	3.94407	3.2157	4.61064	3.56384
marcksb		myristoylated alanine-rich protein kinase C substrate b	actin cytoskeleton organization (GO:0030036)|actin filament-based process (GO:0030029)|actin filament organization (GO:0007015)|anatomical structure development (GO:0048856)|anatomical structure formation involved in morphogenesis (GO:0048646)|anatomical structure morphogenesis (GO:0009653)|animal organ development (GO:0048513)|animal organ morphogenesis (GO:0009887)|biological regulation (GO:006…	actin binding (GO:0003779)|actin filament binding (GO:0051015)|binding (GO:0005488)|calmodulin binding (GO:0005516)|catalytic activity (GO:0003824)|cytoskeletal protein binding (GO:0008092)|kinase activity (GO:0016301)|molecular_function (GO:0003674)|protein-containing complex binding (GO:0044877)|protein binding (GO:0005515)|transferase activity (GO:0016740)|transferase activity, transferring ph…	actin cytoskeleton (GO:0015629)|actin filament bundle (GO:0032432)|cell periphery (GO:0071944)|cellular anatomical entity (GO:0110165)|cellular_component (GO:0005575)|cytoplasm (GO:0005737)|cytoskeleton (GO:0005856)|intracellular anatomical structure (GO:0005622)|intracellular non-membrane-bounded organelle (GO:0043232)|intracellular organelle (GO:0043229)|membrane (GO:0016020)|non-membrane-bound…	chr17				-	-	-	-	-	-	-	DOWN	-	-	DOWN	-	P12	P1	6.85463	6.47644	6.86797	6.26961	8.30327	7.90941	8.1602	7.63279	8.04892	7.41598	7.86139	7.39369
mbd3b		methyl-CpG binding domain protein 3b	anatomical structure development (GO:0048856)|animal organ development (GO:0048513)|aromatic compound biosynthetic process (GO:0019438)|biological regulation (GO:0065007)|biological_process (GO:0008150)|biosynthetic process (GO:0009058)|cell development (GO:0048468)|cell differentiation (GO:0030154)|cell projection assembly (GO:0030031)|cell projection organization (GO:0030030)|cellular aromatic …	actin binding (GO:0003779)|actin filament binding (GO:0051015)|adenyl nucleotide binding (GO:0030554)|adenyl ribonucleotide binding (GO:0032559)|anion binding (GO:0043168)|ATP binding (GO:0005524)|binding (GO:0005488)|carbohydrate derivative binding (GO:0097367)|cytoskeletal motor activity (GO:0003774)|cytoskeletal protein binding (GO:0008092)|DNA binding (GO:0003677)|heterocyclic compound bindin…	actin cytoskeleton (GO:0015629)|ATPase complex (GO:1904949)|catalytic complex (GO:1902494)|cellular anatomical entity (GO:0110165)|cellular_component (GO:0005575)|CHD-type complex (GO:0090545)|chromatin (GO:0000785)|chromosome (GO:0005694)|cytoskeleton (GO:0005856)|histone deacetylase complex (GO:0000118)|intracellular anatomical structure (GO:0005622)|intracellular membrane-bounded organelle (GO…	chr22				-	-	-	-	-	-	-	UP	-	-	-	-	P12	P2	3.2913	3.77679	3.11665	3.76149	5.47522	5.75335	5.54399	5.60056	5.20137	5.3292	5.1484	5.42074
mex3b		mex-3 RNA binding family member B		binding (GO:0005488)|cation binding (GO:0043169)|heterocyclic compound binding (GO:1901363)|ion binding (GO:0043167)|metal ion binding (GO:0046872)|molecular_function (GO:0003674)|nucleic acid binding (GO:0003676)|organic cyclic compound binding (GO:0097159)|RNA binding (GO:0003723)	cellular_component (GO:0005575)	chr7				-	-	-	-	-	-	-	UP	-	-	-	-	P12	P2	2.82569	2.82886	2.35708	3.13182	3.96105	4.20117	3.95942	4.23116	3.81413	4.32103	3.79058	3.75306
mibp		muscle-specific beta 1 integrin binding protein	biological_process (GO:0008150)|cellular metabolic process (GO:0044237)|cellular process (GO:0009987)|metabolic process (GO:0008152)|phosphate-containing compound metabolic process (GO:0006796)|phosphorus metabolic process (GO:0006793)|phosphorylation (GO:0016310)	catalytic activity (GO:0003824)|kinase activity (GO:0016301)|molecular_function (GO:0003674)|phosphotransferase activity, alcohol group as acceptor (GO:0016773)|ribosylnicotinamide kinase activity (GO:0050262)|transferase activity (GO:0016740)|transferase activity, transferring phosphorus-containing groups (GO:0016772)	cellular anatomical entity (GO:0110165)|cellular_component (GO:0005575)|cytoplasm (GO:0005737)|intracellular anatomical structure (GO:0005622)	chr22		dre00760 Nicotinate and nicotinamide metabolism|dre01100 Metabolic pathways		-	-	-	DOWN	-	-	-	DOWN	-	-	-	-	P12	P4	3.67303	4.19609	3.77521	2.90393	4.2894	4.13077	4.28499	3.8988	4.74426	4.72358	4.74187	4.28097
mogat2		monoacylglycerol O-acyltransferase 2	acylglycerol biosynthetic process (GO:0046463)|acylglycerol metabolic process (GO:0006639)|biological process involved in interspecies interaction between organisms (GO:0044419)|biological_process (GO:0008150)|biosynthetic process (GO:0009058)|cellular biosynthetic process (GO:0044249)|cellular lipid metabolic process (GO:0044255)|cellular metabolic process (GO:0044237)|cellular process (GO:00099…	2-acylglycerol O-acyltransferase activity (GO:0003846)|2-methylhexanoyl-CoA C-acetyltransferase activity (GO:0034915)|2,6-dimethyl-5-methylene-3-oxo-heptanoyl-CoA C-acetyltransferase activity (GO:0034945)|acylglycerol O-acyltransferase activity (GO:0016411)|acyltransferase activity (GO:0016746)|acyltransferase activity, transferring groups other than amino-acyl groups (GO:0016747)|catalytic activ…	cellular anatomical entity (GO:0110165)|cellular_component (GO:0005575)|cytoplasm (GO:0005737)|endomembrane system (GO:0012505)|endoplasmic reticulum (GO:0005783)|endoplasmic reticulum membrane (GO:0005789)|endoplasmic reticulum subcompartment (GO:0098827)|intracellular anatomical structure (GO:0005622)|intracellular membrane-bounded organelle (GO:0043231)|intracellular organelle (GO:0043229)|mem…	chr10		dre00561 Glycerolipid metabolism|dre01100 Metabolic pathways	Triacylglyceride Synthesis (WP1347)	UP	-	-	-	-	-	-	-	-	-	-	-	P12	-	0.399701	1.59393	1.19245	1.66143	1.27035	1.16034	1.14765	1.7272	2.08552	1.87072	1.94469	2.10589
mybphb		myosin binding protein Hb				chr6				-	-	-	-	-	UP	-	-	-	-	-	-	P12	-	-0.414784	0.385892	-0.501984	-0.339888	0.112503	0.317727	0.232489	0.202068	0.858616	0.570696	1.40063	1.67882
myom1a		myomesin 1a (skelemin)		binding (GO:0005488)|enzyme binding (GO:0019899)|kinase binding (GO:0019900)|molecular_function (GO:0003674)|protein binding (GO:0005515)		chr2				-	UP	-	-	-	-	-	-	-	DOWN	-	DOWN	P12	P4	0.26277	0.385895	0.813792	0.564658	1.02178	1.44612	1.87446	1.07391	0.56214	0.417464	1.05172	0.426567
napgb		N-ethylmaleimide-sensitive factor attachment protein, gamma b	biological_process (GO:0008150)|cellular localization (GO:0051641)|cellular macromolecule localization (GO:0070727)|cellular process (GO:0009987)|establishment of localization (GO:0051234)|establishment of localization in cell (GO:0051649)|establishment of protein localization (GO:0045184)|intracellular protein transport (GO:0006886)|intracellular transport (GO:0046907)|localization (GO:0051179)|…	binding (GO:0005488)|molecular adaptor activity (GO:0060090)|molecular_function (GO:0003674)|protein-macromolecule adaptor activity (GO:0030674)|protein binding (GO:0005515)|SNARE binding (GO:0000149)|soluble NSF attachment protein activity (GO:0005483)|syntaxin binding (GO:0019905)	cellular anatomical entity (GO:0110165)|cellular_component (GO:0005575)|cytoplasm (GO:0005737)|intracellular anatomical structure (GO:0005622)|membrane (GO:0016020)|membrane protein complex (GO:0098796)|protein-containing complex (GO:0032991)|SNARE complex (GO:0031201)	chr2				-	-	-	-	-	-	-	-	DOWN	DOWN	DOWN	DOWN	P12	P1	4.1655	4.02877	3.93388	3.82131	5.13327	4.24689	5.25008	4.63911	5.37678	4.35033	5.41944	4.6713
nlgn1		neuroligin 1	anatomical structure development (GO:0048856)|anatomical structure formation involved in morphogenesis (GO:0048646)|anatomical structure morphogenesis (GO:0009653)|angiogenesis (GO:0001525)|anterograde trans-synaptic signaling (GO:0098916)|biological regulation (GO:0065007)|biological_process (GO:0008150)|blood vessel development (GO:0001568)|blood vessel morphogenesis (GO:0048514)|cell-cell adhe…	binding (GO:0005488)|molecular transducer activity (GO:0060089)|molecular_function (GO:0003674)|neurexin family protein binding (GO:0042043)|protein binding (GO:0005515)|signaling receptor activity (GO:0038023)|signaling receptor binding (GO:0005102)	cell junction (GO:0030054)|cell periphery (GO:0071944)|cell surface (GO:0009986)|cellular anatomical entity (GO:0110165)|cellular_component (GO:0005575)|excitatory synapse (GO:0060076)|membrane (GO:0016020)|organelle (GO:0043226)|plasma membrane (GO:0005886)|plasma membrane region (GO:0098590)|postsynapse (GO:0098794)|postsynaptic membrane (GO:0045211)|postsynaptic specialization (GO:0099572)|pos…	chr11		dre04514 Cell adhesion molecules		-	-	-	-	-	-	-	-	-	DOWN	-	DOWN	P12	P10	0.210343	0.880822	-0.0935603	0.196881	1.91515	1.41409	1.92591	1.25708	1.80005	1.26826	2.17063	0.394868
npas4a		neuronal PAS domain protein 4a	anatomical structure development (GO:0048856)|animal organ development (GO:0048513)|anterograde trans-synaptic signaling (GO:0098916)|aromatic compound biosynthetic process (GO:0019438)|behavior (GO:0007610)|biological process involved in intraspecies interaction between organisms (GO:0051703)|biological regulation (GO:0065007)|biological_process (GO:0008150)|biosynthetic process (GO:0009058)|blo…	binding (GO:0005488)|cis-regulatory region sequence-specific DNA binding (GO:0000987)|DNA-binding transcription factor activity (GO:0003700)|DNA-binding transcription factor activity, RNA polymerase II-specific (GO:0000981)|DNA binding (GO:0003677)|double-stranded DNA binding (GO:0003690)|heterocyclic compound binding (GO:1901363)|molecular_function (GO:0003674)|nucleic acid binding (GO:0003676)|…	cellular anatomical entity (GO:0110165)|cellular_component (GO:0005575)|intracellular anatomical structure (GO:0005622)|intracellular membrane-bounded organelle (GO:0043231)|intracellular organelle (GO:0043229)|membrane-bounded organelle (GO:0043227)|nucleus (GO:0005634)|organelle (GO:0043226)	chr14				-	-	-	-	DOWN	DOWN	-	-	-	DOWN	-	DOWN	P12	P10	2.06094	2.97742	2.24766	2.42984	4.20916	4.35805	4.19519	3.41768	4.78809	5.00845	4.60426	3.64655
nrn1a		neuritin 1a	anatomical structure development (GO:0048856)|anatomical structure morphogenesis (GO:0009653)|biological_process (GO:0008150)|cell development (GO:0048468)|cell differentiation (GO:0030154)|cell growth (GO:0016049)|cell morphogenesis (GO:0000902)|cell part morphogenesis (GO:0032990)|cell projection morphogenesis (GO:0048858)|cell projection organization (GO:0030030)|cellular component morphogenes…	molecular_function (GO:0003674)	cell junction (GO:0030054)|cell periphery (GO:0071944)|cellular anatomical entity (GO:0110165)|cellular_component (GO:0005575)|membrane (GO:0016020)|plasma membrane (GO:0005886)|synapse (GO:0045202)	chr24				-	-	-	-	UP	-	-	-	DOWN	-	-	DOWN	P12	P10	2.05874	3.00849	2.00242	2.54224	5.69279	4.73631	5.75883	5.42852	5.6405	5.24626	5.73865	4.92466
nt5c2a		5'-nucleotidase, cytosolic IIa		5'-nucleotidase activity (GO:0008253)|binding (GO:0005488)|catalytic activity (GO:0003824)|cation binding (GO:0043169)|hydrolase activity (GO:0016787)|hydrolase activity, acting on ester bonds (GO:0016788)|ion binding (GO:0043167)|metal ion binding (GO:0046872)|molecular_function (GO:0003674)|nucleotidase activity (GO:0008252)|phosphatase activity (GO:0016791)|phosphoric ester hydrolase activity …		chr13		dre00230 Purine metabolism|dre00240 Pyrimidine metabolism|dre00760 Nicotinate and nicotinamide metabolism|dre01100 Metabolic pathways|dre01232 Nucleotide metabolism		-	UP	-	DOWN	-	-	UP	-	UP	-	UP	-	P12	P5	2.94328	3.61154	2.82511	2.54541	2.89258	3.55827	3.61781	3.52541	3.75838	4.36326	3.78996	3.90921
onecut1		one cut homeobox 1	anatomical structure development (GO:0048856)|animal organ development (GO:0048513)|aromatic compound biosynthetic process (GO:0019438)|biological regulation (GO:0065007)|biological_process (GO:0008150)|biosynthetic process (GO:0009058)|cellular aromatic compound metabolic process (GO:0006725)|cellular biosynthetic process (GO:0044249)|cellular metabolic process (GO:0044237)|cellular nitrogen com…	binding (GO:0005488)|cis-regulatory region sequence-specific DNA binding (GO:0000987)|DNA-binding transcription factor activity (GO:0003700)|DNA-binding transcription factor activity, RNA polymerase II-specific (GO:0000981)|DNA binding (GO:0003677)|double-stranded DNA binding (GO:0003690)|heterocyclic compound binding (GO:1901363)|molecular_function (GO:0003674)|nucleic acid binding (GO:0003676)|…	cellular anatomical entity (GO:0110165)|cellular_component (GO:0005575)|intracellular anatomical structure (GO:0005622)|intracellular membrane-bounded organelle (GO:0043231)|intracellular organelle (GO:0043229)|membrane-bounded organelle (GO:0043227)|nucleus (GO:0005634)|organelle (GO:0043226)	chr18				-	-	-	-	-	-	-	-	-	-	UP	UP	P12	P2	0.134088	0.576338	-0.0780761	0.11997	0.536326	0.898434	0.834534	1.02266	2.11728	2.83786	2.0783	2.93474
pbx3b		pre-B-cell leukemia homeobox 3b	anatomical structure development (GO:0048856)|anatomical structure morphogenesis (GO:0009653)|animal organ development (GO:0048513)|animal organ morphogenesis (GO:0009887)|aromatic compound biosynthetic process (GO:0019438)|biological regulation (GO:0065007)|biological_process (GO:0008150)|biosynthetic process (GO:0009058)|brain development (GO:0007420)|cell development (GO:0048468)|cell differen…	binding (GO:0005488)|cis-regulatory region sequence-specific DNA binding (GO:0000987)|DNA-binding transcription factor activity (GO:0003700)|DNA-binding transcription factor activity, RNA polymerase II-specific (GO:0000981)|DNA binding (GO:0003677)|double-stranded DNA binding (GO:0003690)|heterocyclic compound binding (GO:1901363)|molecular_function (GO:0003674)|nucleic acid binding (GO:0003676)|…	cellular anatomical entity (GO:0110165)|cellular_component (GO:0005575)|intracellular anatomical structure (GO:0005622)|intracellular membrane-bounded organelle (GO:0043231)|intracellular organelle (GO:0043229)|membrane-bounded organelle (GO:0043227)|nucleus (GO:0005634)|organelle (GO:0043226)	chr8				-	-	-	UP	UP	-	-	-	DOWN	-	-	-	P12	P8	4.42459	4.12991	4.48607	4.74682	5.18927	4.3561	5.17078	5.17272	5.75519	5.29818	5.68821	5.4685
pdlim5b		PDZ and LIM domain 5b	actin cytoskeleton organization (GO:0030036)|actin filament-based process (GO:0030029)|anatomical structure development (GO:0048856)|animal organ development (GO:0048513)|biological_process (GO:0008150)|cellular component organization (GO:0016043)|cellular component organization or biogenesis (GO:0071840)|cellular process (GO:0009987)|circulatory system development (GO:0072359)|cytoskeleton organ…	actin binding (GO:0003779)|actinin binding (GO:0042805)|alpha-actinin binding (GO:0051393)|binding (GO:0005488)|cation binding (GO:0043169)|cytoskeletal protein binding (GO:0008092)|ion binding (GO:0043167)|metal ion binding (GO:0046872)|molecular_function (GO:0003674)|muscle alpha-actinin binding (GO:0051371)|protein binding (GO:0005515)	actin cytoskeleton (GO:0015629)|actin filament (GO:0005884)|actin filament bundle (GO:0032432)|actomyosin (GO:0042641)|adherens junction (GO:0005912)|anchoring junction (GO:0070161)|cell-cell junction (GO:0005911)|cell junction (GO:0030054)|cellular anatomical entity (GO:0110165)|cellular_component (GO:0005575)|contractile actin filament bundle (GO:0097517)|contractile fiber (GO:0043292)|cytoplas…	chr10				-	-	-	-	-	-	-	-	DOWN	DOWN	-	DOWN	P12	P1	1.54473	1.42235	1.66996	1.47561	2.69728	1.92454	3.25979	2.19868	2.15562	1.87642	1.96952	1.26124
pmt		phosphoethanolamine methyltransferase				chr14		dre00564 Glycerophospholipid metabolism		-	-	-	-	-	-	-	-	-	DOWN	-	-	P12	P7	-0.176233	1.12776	-0.359646	-0.173692	0.83183	1.03362	1.13505	0.491025	1.01008	0.729475	0.996121	0.486029
polr3k		polymerase (RNA) III (DNA directed) polypeptide K	aromatic compound biosynthetic process (GO:0019438)|biological_process (GO:0008150)|biosynthetic process (GO:0009058)|cellular aromatic compound metabolic process (GO:0006725)|cellular biosynthetic process (GO:0044249)|cellular metabolic process (GO:0044237)|cellular nitrogen compound biosynthetic process (GO:0044271)|cellular nitrogen compound metabolic process (GO:0034641)|cellular process (GO:…	5'-3' RNA polymerase activity (GO:0034062)|binding (GO:0005488)|catalytic activity (GO:0003824)|catalytic activity, acting on a nucleic acid (GO:0140640)|catalytic activity, acting on RNA (GO:0140098)|cation binding (GO:0043169)|DNA-directed 5'-3' RNA polymerase activity (GO:0003899)|heterocyclic compound binding (GO:1901363)|ion binding (GO:0043167)|metal ion binding (GO:0046872)|molecular_funct…	catalytic complex (GO:1902494)|cellular anatomical entity (GO:0110165)|cellular_component (GO:0005575)|DNA-directed RNA polymerase complex (GO:0000428)|intracellular anatomical structure (GO:0005622)|intracellular membrane-bounded organelle (GO:0043231)|intracellular non-membrane-bounded organelle (GO:0043232)|intracellular organelle (GO:0043229)|intracellular organelle lumen (GO:0070013)|intrace…	chr3		dre03020 RNA polymerase|dre04623 Cytosolic DNA-sensing pathway	Eukaryotic transcription initiation (WP344)	-	-	-	-	-	-	-	-	DOWN	-	-	-	P12	P10	3.12788	3.55797	3.16919	3.3201	3.6802	2.96355	3.92218	3.42602	3.57356	3.42645	3.55958	3.56826
ppm1la		protein phosphatase, Mg2+/Mn2+ dependent, 1La	biological_process (GO:0008150)|cellular metabolic process (GO:0044237)|cellular process (GO:0009987)|dephosphorylation (GO:0016311)|macromolecule metabolic process (GO:0043170)|macromolecule modification (GO:0043412)|metabolic process (GO:0008152)|nitrogen compound metabolic process (GO:0006807)|organic substance metabolic process (GO:0071704)|organonitrogen compound metabolic process (GO:190156…	binding (GO:0005488)|catalytic activity (GO:0003824)|catalytic activity, acting on a protein (GO:0140096)|cation binding (GO:0043169)|hydrolase activity (GO:0016787)|hydrolase activity, acting on ester bonds (GO:0016788)|ion binding (GO:0043167)|metal ion binding (GO:0046872)|molecular_function (GO:0003674)|phosphatase activity (GO:0016791)|phosphoprotein phosphatase activity (GO:0004721)|phospho…		chr2				-	-	-	-	-	-	UP	-	-	-	-	-	P12	P7	4.38897	5.09844	4.40236	4.88238	5.47068	5.52675	5.47549	5.50312	5.69221	5.80534	5.61843	5.90083
prickle2b		prickle homolog 2b	anatomical structure development (GO:0048856)|animal organ development (GO:0048513)|biological_process (GO:0008150)|camera-type eye development (GO:0043010)|cell projection assembly (GO:0030031)|cell projection organization (GO:0030030)|cellular component assembly (GO:0022607)|cellular component biogenesis (GO:0044085)|cellular component organization (GO:0016043)|cellular component organization o…	binding (GO:0005488)|cation binding (GO:0043169)|ion binding (GO:0043167)|metal ion binding (GO:0046872)|molecular_function (GO:0003674)|transition metal ion binding (GO:0046914)|zinc ion binding (GO:0008270)		chr11		dre04310 Wnt signaling pathway	Non-canonical Wnt pathway (WP215)	-	-	-	-	UP	-	-	-	-	-	-	-	P12	-	-0.591731	0.34207	-0.680847	-0.208944	0.417328	0.25106	0.735881	1.23167	0.138016	-0.356332	0.200418	-0.32511
rab3ab		RAB3A, member RAS oncogene family, b	anatomical structure development (GO:0048856)|anatomical structure morphogenesis (GO:0009653)|anterograde trans-synaptic signaling (GO:0098916)|axon development (GO:0061564)|axonogenesis (GO:0007409)|biological regulation (GO:0065007)|biological_process (GO:0008150)|calcium-ion regulated exocytosis (GO:0017156)|cell-cell signaling (GO:0007267)|cell communication (GO:0007154)|cell development (GO:…	anion binding (GO:0043168)|binding (GO:0005488)|carbohydrate derivative binding (GO:0097367)|catalytic activity (GO:0003824)|cytoskeletal protein binding (GO:0008092)|GTP binding (GO:0005525)|GTPase activity (GO:0003924)|guanyl nucleotide binding (GO:0019001)|guanyl ribonucleotide binding (GO:0032561)|heterocyclic compound binding (GO:1901363)|hydrolase activity (GO:0016787)|hydrolase activity, a…	axon (GO:0030424)|bounding membrane of organelle (GO:0098588)|cell junction (GO:0030054)|cell periphery (GO:0071944)|cell projection (GO:0042995)|cellular anatomical entity (GO:0110165)|cellular_component (GO:0005575)|cytoplasm (GO:0005737)|cytoplasmic vesicle (GO:0031410)|cytoplasmic vesicle membrane (GO:0030659)|endomembrane system (GO:0012505)|endosome (GO:0005768)|exocytic vesicle (GO:0070382…	chr11				-	-	UP	-	UP	-	-	-	DOWN	-	DOWN	DOWN	P12	P10	1.255	1.79224	1.5107	1.55746	2.94562	2.14492	3.11174	3.39575	3.15874	2.47982	4.00466	2.77139
raph1b		Ras association (RalGDS/AF-6) and pleckstrin homology domains 1b	biological regulation (GO:0065007)|biological_process (GO:0008150)|cell communication (GO:0007154)|cellular process (GO:0009987)|cellular response to stimulus (GO:0051716)|regulation of biological process (GO:0050789)|regulation of cellular process (GO:0050794)|response to stimulus (GO:0050896)|signal transduction (GO:0007165)|signaling (GO:0023052)		cell periphery (GO:0071944)|cellular anatomical entity (GO:0110165)|cellular_component (GO:0005575)|cytoplasm (GO:0005737)|cytosol (GO:0005829)|intracellular anatomical structure (GO:0005622)|membrane (GO:0016020)|plasma membrane (GO:0005886)	chr1				-	-	-	-	UP	UP	-	-	DOWN	-	-	-	P12	P8	3.45182	3.58733	3.64844	3.19906	4.84255	4.15236	5.0043	5.20733	4.65967	4.17164	4.65638	4.80566
rassf8b		Ras association domain family member 8b	biological regulation (GO:0065007)|biological_process (GO:0008150)|cell communication (GO:0007154)|cellular process (GO:0009987)|cellular response to stimulus (GO:0051716)|regulation of biological process (GO:0050789)|regulation of cellular process (GO:0050794)|response to stimulus (GO:0050896)|signal transduction (GO:0007165)|signaling (GO:0023052)			chr4				-	-	UP	-	-	-	-	-	-	DOWN	-	DOWN	P12	P10	1.11108	1.49376	1.09993	1.16667	1.63229	1.3776	2.19321	1.13482	2.4115	2.11359	3.05295	2.08205
rln3a		relaxin 3a		binding (GO:0005488)|G protein-coupled receptor binding (GO:0001664)|hormone activity (GO:0005179)|molecular function activator activity (GO:0140677)|molecular function regulator activity (GO:0098772)|molecular_function (GO:0003674)|protein binding (GO:0005515)|receptor ligand activity (GO:0048018)|signaling receptor activator activity (GO:0030546)|signaling receptor binding (GO:0005102)|signalin…	cellular anatomical entity (GO:0110165)|cellular_component (GO:0005575)|extracellular region (GO:0005576)	chr3		dre04080 Neuroactive ligand-receptor interaction		-	-	-	-	-	UP	-	-	-	-	DOWN	-	P12	P9	0.0165206	0.557894	-0.229162	0.422687	-0.0694379	0.545681	-0.11379	0.0683261	3.28146	2.24929	3.30066	3.23113
rnd1b		Rho family GTPase 1b	biological regulation (GO:0065007)|biological_process (GO:0008150)|cell communication (GO:0007154)|cellular process (GO:0009987)|cellular response to stimulus (GO:0051716)|intracellular signal transduction (GO:0035556)|regulation of biological process (GO:0050789)|regulation of cellular process (GO:0050794)|response to stimulus (GO:0050896)|signal transduction (GO:0007165)|signaling (GO:0023052)|…	anion binding (GO:0043168)|binding (GO:0005488)|carbohydrate derivative binding (GO:0097367)|catalytic activity (GO:0003824)|GTP binding (GO:0005525)|GTPase activity (GO:0003924)|guanyl nucleotide binding (GO:0019001)|guanyl ribonucleotide binding (GO:0032561)|heterocyclic compound binding (GO:1901363)|hydrolase activity (GO:0016787)|hydrolase activity, acting on acid anhydrides (GO:0016817)|hydr…	cellular anatomical entity (GO:0110165)|cellular_component (GO:0005575)|cytoplasm (GO:0005737)|intracellular anatomical structure (GO:0005622)	chr23				-	-	-	-	UP	UP	-	-	DOWN	-	DOWN	DOWN	P12	P8	4.98058	4.71875	5.10977	5.03955	6.84821	5.6501	6.85866	6.44673	7.94317	6.2154	7.80295	7.18411
s100b		S100 calcium binding protein, beta (neural)	biological regulation (GO:0065007)|biological_process (GO:0008150)|cell communication (GO:0007154)|cell population proliferation (GO:0008283)|cellular process (GO:0009987)|cellular response to stimulus (GO:0051716)|I-kappaB kinase/NF-kappaB signaling (GO:0007249)|intracellular signal transduction (GO:0035556)|positive regulation of biological process (GO:0048518)|positive regulation of cell commu…	binding (GO:0005488)|calcium ion binding (GO:0005509)|cation binding (GO:0043169)|ion binding (GO:0043167)|metal ion binding (GO:0046872)|molecular_function (GO:0003674)|protein binding (GO:0005515)|RAGE receptor binding (GO:0050786)|S100 protein binding (GO:0044548)|signaling receptor binding (GO:0005102)|transition metal ion binding (GO:0046914)|zinc ion binding (GO:0008270)	cellular anatomical entity (GO:0110165)|cellular_component (GO:0005575)|cytoplasm (GO:0005737)|extracellular region (GO:0005576)|extracellular space (GO:0005615)|intracellular anatomical structure (GO:0005622)|intracellular membrane-bounded organelle (GO:0043231)|intracellular organelle (GO:0043229)|membrane-bounded organelle (GO:0043227)|nucleus (GO:0005634)|organelle (GO:0043226)	chr22				-	-	-	-	-	-	-	-	DOWN	-	DOWN	DOWN	P12	P1	1.86812	1.89843	1.40029	1.22966	3.24043	2.52689	3.4037	2.89705	4.27603	3.41572	4.20547	3.55019
scn4ba		sodium channel, voltage-gated, type IV, beta a	actin-mediated cell contraction (GO:0070252)|actin filament-based movement (GO:0030048)|actin filament-based process (GO:0030029)|action potential (GO:0001508)|biological regulation (GO:0065007)|biological_process (GO:0008150)|blood circulation (GO:0008015)|cardiac muscle cell action potential (GO:0086001)|cardiac muscle cell action potential involved in contraction (GO:0086002)|cardiac muscle ce…	binding (GO:0005488)|channel regulator activity (GO:0016247)|ion channel regulator activity (GO:0099106)|molecular function regulator activity (GO:0098772)|molecular_function (GO:0003674)|protein binding (GO:0005515)|sodium channel regulator activity (GO:0017080)|transmembrane transporter binding (GO:0044325)	cation channel complex (GO:0034703)|cell periphery (GO:0071944)|cellular anatomical entity (GO:0110165)|cellular_component (GO:0005575)|ion channel complex (GO:0034702)|membrane (GO:0016020)|membrane protein complex (GO:0098796)|plasma membrane (GO:0005886)|plasma membrane protein complex (GO:0098797)|protein-containing complex (GO:0032991)|sodium channel complex (GO:0034706)|transmembrane transp…	chr15		dre04261 Adrenergic signaling in cardiomyocytes		-	-	-	-	-	-	-	-	-	-	-	DOWN	P12	P9	0.297917	1.0598	0.113954	0.338869	0.357054	1.49953	0.936801	0.363354	3.17631	3.04226	3.45329	2.56908
scrt1b		scratch family zinc finger 1b	aromatic compound biosynthetic process (GO:0019438)|biological regulation (GO:0065007)|biological_process (GO:0008150)|biosynthetic process (GO:0009058)|cellular aromatic compound metabolic process (GO:0006725)|cellular biosynthetic process (GO:0044249)|cellular metabolic process (GO:0044237)|cellular nitrogen compound biosynthetic process (GO:0044271)|cellular nitrogen compound metabolic process…	binding (GO:0005488)|cation binding (GO:0043169)|cis-regulatory region sequence-specific DNA binding (GO:0000987)|DNA-binding transcription factor activity (GO:0003700)|DNA-binding transcription factor activity, RNA polymerase II-specific (GO:0000981)|DNA binding (GO:0003677)|double-stranded DNA binding (GO:0003690)|heterocyclic compound binding (GO:1901363)|ion binding (GO:0043167)|metal ion bin…		chr16				-	-	-	-	UP	-	-	-	-	-	-	-	P12	-	1.36066	2.00473	1.15565	1.21762	2.99867	2.60855	2.81565	3.24056	4.07069	4.09201	3.96943	4.32727
sema5a		sema domain, seven thrombospondin repeats (type 1 and type 1-like), transmembrane domain (TM) and short cytoplasmic domain, (semaphorin) 5A	ameboidal-type cell migration (GO:0001667)|anatomical structure development (GO:0048856)|anatomical structure morphogenesis (GO:0009653)|animal organ development (GO:0048513)|axon development (GO:0061564)|axon extension (GO:0048675)|axon extension involved in axon guidance (GO:0048846)|axon guidance (GO:0007411)|axonogenesis (GO:0007409)|biological regulation (GO:0065007)|biological_process (GO:0…	binding (GO:0005488)|chemorepellent activity (GO:0045499)|molecular function activator activity (GO:0140677)|molecular function regulator activity (GO:0098772)|molecular_function (GO:0003674)|protein binding (GO:0005515)|receptor ligand activity (GO:0048018)|semaphorin receptor binding (GO:0030215)|signaling receptor activator activity (GO:0030546)|signaling receptor binding (GO:0005102)|signalin…	cellular anatomical entity (GO:0110165)|cellular_component (GO:0005575)|membrane (GO:0016020)	chr24				-	-	-	-	UP	-	-	-	DOWN	-	DOWN	DOWN	P12	P8	2.64428	2.83259	2.73372	2.86335	5.13817	4.31532	5.17386	5.13119	5.36242	4.06926	5.43406	4.64241
sgce		sarcoglycan, epsilon		binding (GO:0005488)|calcium ion binding (GO:0005509)|cation binding (GO:0043169)|ion binding (GO:0043167)|metal ion binding (GO:0046872)|molecular_function (GO:0003674)	cell periphery (GO:0071944)|cell projection (GO:0042995)|cellular anatomical entity (GO:0110165)|cellular_component (GO:0005575)|cytoplasm (GO:0005737)|cytoskeleton (GO:0005856)|dendrite (GO:0030425)|dendritic tree (GO:0097447)|dystroglycan complex (GO:0016011)|dystrophin-associated glycoprotein complex (GO:0016010)|endomembrane system (GO:0012505)|glycoprotein complex (GO:0090665)|Golgi apparatu…	chr19				-	-	-	-	-	-	UP	-	-	-	-	-	P12	P2	3.3351	3.93888	3.32525	3.57845	5.49302	5.65968	5.41899	5.80174	5.61664	5.58339	5.47331	5.78766
si:dkey-7j14.5		si:dkey-7j14.5			cellular anatomical entity (GO:0110165)|cellular_component (GO:0005575)|membrane (GO:0016020)	chr16				-	-	-	-	-	-	-	-	-	-	-	DOWN	P12	P10	1.40957	1.93879	1.71742	1.66315	3.43103	3.07446	3.27952	2.8445	4.13471	3.73727	4.54354	3.6099
sipa1l1		signal-induced proliferation-associated 1 like 1	actin cytoskeleton organization (GO:0030036)|actin cytoskeleton reorganization (GO:0031532)|actin filament-based process (GO:0030029)|activation of GTPase activity (GO:0090630)|anatomical structure development (GO:0048856)|anatomical structure morphogenesis (GO:0009653)|biological regulation (GO:0065007)|biological_process (GO:0008150)|cell communication (GO:0007154)|cell development (GO:0048468)…	enzyme activator activity (GO:0008047)|enzyme regulator activity (GO:0030234)|GTPase activator activity (GO:0005096)|GTPase regulator activity (GO:0030695)|molecular function activator activity (GO:0140677)|molecular function regulator activity (GO:0098772)|molecular_function (GO:0003674)|nucleoside-triphosphatase regulator activity (GO:0060589)	cellular anatomical entity (GO:0110165)|cellular_component (GO:0005575)|cytoplasm (GO:0005737)|intracellular anatomical structure (GO:0005622)	chr20				-	-	-	UP	UP	-	-	-	DOWN	-	DOWN	-	P12	P8	3.52973	3.11658	3.45833	3.8185	5.76869	4.61332	5.63653	5.35624	4.68869	4.04097	4.58012	4.21351
slc29a4	slc29a4a	-	-	-	-	-	-	-	-	-	-	-	-	-	-	-	-	UP	-	-	-	P12	P5	1.36748	2.21784	1.54583	1.56216	2.97447	3.56929	3.15117	3.30359	3.2644	3.62242	3.25802	3.36644
slc3a2a		solute carrier family 3 member 2a	alanine transport (GO:0032328)|amino acid import across plasma membrane (GO:0089718)|amino acid transmembrane transport (GO:0003333)|amino acid transport (GO:0006865)|anatomical structure development (GO:0048856)|anatomical structure formation involved in morphogenesis (GO:0048646)|anatomical structure morphogenesis (GO:0009653)|biological regulation (GO:0065007)|biological_process (GO:0008150)|b…	alanine transmembrane transporter activity (GO:0022858)|amino acid transmembrane transporter activity (GO:0015171)|aromatic amino acid transmembrane transporter activity (GO:0015173)|branched-chain amino acid transmembrane transporter activity (GO:0015658)|carboxylic acid transmembrane transporter activity (GO:0046943)|catalytic activity (GO:0003824)|L-alanine transmembrane transporter activity (…	apical part of cell (GO:0045177)|apical plasma membrane (GO:0016324)|basal part of cell (GO:0045178)|basal plasma membrane (GO:0009925)|basolateral plasma membrane (GO:0016323)|cell periphery (GO:0071944)|cellular anatomical entity (GO:0110165)|cellular_component (GO:0005575)|membrane (GO:0016020)|plasma membrane (GO:0005886)|plasma membrane region (GO:0098590)	chr7		dre04150 mTOR signaling pathway|dre04216 Ferroptosis		-	-	-	DOWN	-	DOWN	UP	-	DOWN	-	-	DOWN	P12	P10	2.90614	3.79096	2.64242	2.73901	3.63667	2.90759	3.71637	3.29242	4.30888	4.55626	4.4214	3.81061
sms		spermine synthase	amine biosynthetic process (GO:0009309)|amine metabolic process (GO:0009308)|biogenic amine biosynthetic process (GO:0042401)|biogenic amine metabolic process (GO:0006576)|biological_process (GO:0008150)|biosynthetic process (GO:0009058)|cellular biosynthetic process (GO:0044249)|cellular metabolic process (GO:0044237)|cellular nitrogen compound biosynthetic process (GO:0044271)|cellular nitrogen…	catalytic activity (GO:0003824)|molecular_function (GO:0003674)|spermine synthase activity (GO:0016768)|transferase activity (GO:0016740)|transferase activity, transferring alkyl or aryl (other than methyl) groups (GO:0016765)	cellular_component (GO:0005575)	chr21		dre00270 Cysteine and methionine metabolism|dre00330 Arginine and proline metabolism|dre00480 Glutathione metabolism|dre01100 Metabolic pathways		-	-	-	-	UP	-	-	-	DOWN	-	DOWN	-	P12	P8	2.54955	2.5259	2.71332	2.17348	3.66578	2.83199	3.93662	3.54359	3.95116	3.34642	4.04361	3.83888
smyd2a		SET and MYND domain containing 2a	actin cytoskeleton organization (GO:0030036)|actin filament-based process (GO:0030029)|actomyosin structure organization (GO:0031032)|anatomical structure development (GO:0048856)|anatomical structure formation involved in morphogenesis (GO:0048646)|anatomical structure morphogenesis (GO:0009653)|animal organ development (GO:0048513)|appendage development (GO:0048736)|aromatic compound biosynthet…	basal RNA polymerase II transcription machinery binding (GO:0001099)|basal transcription machinery binding (GO:0001098)|binding (GO:0005488)|catalytic activity (GO:0003824)|catalytic activity, acting on a protein (GO:0140096)|cation binding (GO:0043169)|enzyme binding (GO:0019899)|histone H3 methyltransferase activity (GO:0140938)|histone H3K36 methyltransferase activity (GO:0046975)|histone lysi…	cellular anatomical entity (GO:0110165)|cellular_component (GO:0005575)|cytoplasm (GO:0005737)|cytosol (GO:0005829)|intracellular anatomical structure (GO:0005622)|intracellular membrane-bounded organelle (GO:0043231)|intracellular organelle (GO:0043229)|membrane-bounded organelle (GO:0043227)|nucleus (GO:0005634)|organelle (GO:0043226)	chr17		dre00310 Lysine degradation|dre01100 Metabolic pathways		-	-	-	DOWN	-	-	UP	-	-	-	-	-	P12	P7	3.37674	4.36456	3.39214	3.69802	3.96304	4.35771	4.25841	4.08668	4.68464	4.76289	4.79308	5.01405
snap25b		synaptosome associated protein 25b	anatomical structure development (GO:0048856)|anatomical structure maturation (GO:0071695)|anterograde trans-synaptic signaling (GO:0098916)|behavior (GO:0007610)|biological regulation (GO:0065007)|biological_process (GO:0008150)|cell-cell signaling (GO:0007267)|cell communication (GO:0007154)|cell development (GO:0048468)|cell differentiation (GO:0030154)|cell maturation (GO:0048469)|cellular co…	binding (GO:0005488)|channel activity (GO:0015267)|gated channel activity (GO:0022836)|inorganic cation transmembrane transporter activity (GO:0022890)|inorganic molecular entity transmembrane transporter activity (GO:0015318)|metal ion transmembrane transporter activity (GO:0046873)|molecular adaptor activity (GO:0060090)|molecular_function (GO:0003674)|monoatomic cation channel activity (GO:000…	cell junction (GO:0030054)|cell periphery (GO:0071944)|cell projection (GO:0042995)|cellular anatomical entity (GO:0110165)|cellular_component (GO:0005575)|cytoplasm (GO:0005737)|intracellular anatomical structure (GO:0005622)|membrane (GO:0016020)|membrane protein complex (GO:0098796)|neuron projection (GO:0043005)|plasma membrane (GO:0005886)|plasma membrane bounded cell projection (GO:0120025)…	chr17				-	-	-	DOWN	-	-	-	-	-	-	-	-	P12	-	5.02673	5.40362	4.76281	4.74238	7.92592	8.04347	7.82317	8.04792	8.18974	8.17458	7.98428	8.39674
sox14		SRY-box transcription factor 14	anatomical structure development (GO:0048856)|anatomical structure morphogenesis (GO:0009653)|animal organ development (GO:0048513)|aromatic compound biosynthetic process (GO:0019438)|biological regulation (GO:0065007)|biological_process (GO:0008150)|biosynthetic process (GO:0009058)|brain development (GO:0007420)|cell differentiation (GO:0030154)|cellular aromatic compound metabolic process (GO:…	binding (GO:0005488)|cis-regulatory region sequence-specific DNA binding (GO:0000987)|DNA-binding transcription factor activity (GO:0003700)|DNA-binding transcription factor activity, RNA polymerase II-specific (GO:0000981)|DNA binding (GO:0003677)|double-stranded DNA binding (GO:0003690)|heterocyclic compound binding (GO:1901363)|molecular_function (GO:0003674)|nucleic acid binding (GO:0003676)|…	cellular anatomical entity (GO:0110165)|cellular_component (GO:0005575)|intracellular anatomical structure (GO:0005622)|intracellular membrane-bounded organelle (GO:0043231)|intracellular organelle (GO:0043229)|membrane-bounded organelle (GO:0043227)|nucleus (GO:0005634)|organelle (GO:0043226)	chr6				-	-	-	-	-	-	-	-	-	-	-	DOWN	P12	P9	0.12321	0.808335	-0.0986331	0.217006	-0.118389	0.658889	0.331425	0.223215	3.29173	2.76298	3.56561	2.87619
sox19b		SRY-box transcription factor 19b	anatomical structure development (GO:0048856)|anatomical structure morphogenesis (GO:0009653)|animal organ development (GO:0048513)|aromatic compound biosynthetic process (GO:0019438)|axis specification (GO:0009798)|biological regulation (GO:0065007)|biological_process (GO:0008150)|biosynthetic process (GO:0009058)|cell differentiation (GO:0030154)|cellular aromatic compound metabolic process (GO…	binding (GO:0005488)|cis-regulatory region sequence-specific DNA binding (GO:0000987)|DNA-binding transcription factor activity (GO:0003700)|DNA-binding transcription factor activity, RNA polymerase II-specific (GO:0000981)|DNA binding (GO:0003677)|double-stranded DNA binding (GO:0003690)|heterocyclic compound binding (GO:1901363)|molecular_function (GO:0003674)|nucleic acid binding (GO:0003676)|…	cellular anatomical entity (GO:0110165)|cellular_component (GO:0005575)|intracellular anatomical structure (GO:0005622)|intracellular membrane-bounded organelle (GO:0043231)|intracellular organelle (GO:0043229)|membrane-bounded organelle (GO:0043227)|nucleus (GO:0005634)|organelle (GO:0043226)|protein-containing complex (GO:0032991)|transcription regulator complex (GO:0005667)	chr7				DOWN	DOWN	DOWN	-	UP	-	DOWN	-	DOWN	-	DOWN	-	P12	P8	2.42221	1.79295	1.46206	1.61785	4.35391	2.24208	3.54192	3.09734	3.46912	2.19024	2.69064	2.37817
srsf5b		serine and arginine rich splicing factor 5b	biological_process (GO:0008150)|cellular aromatic compound metabolic process (GO:0006725)|cellular metabolic process (GO:0044237)|cellular nitrogen compound metabolic process (GO:0034641)|cellular process (GO:0009987)|gene expression (GO:0010467)|heterocycle metabolic process (GO:0046483)|macromolecule metabolic process (GO:0043170)|metabolic process (GO:0008152)|mRNA metabolic process (GO:001607…	binding (GO:0005488)|heterocyclic compound binding (GO:1901363)|molecular_function (GO:0003674)|mRNA binding (GO:0003729)|nucleic acid binding (GO:0003676)|organic cyclic compound binding (GO:0097159)|RNA binding (GO:0003723)	cellular anatomical entity (GO:0110165)|cellular_component (GO:0005575)|intracellular anatomical structure (GO:0005622)|intracellular membrane-bounded organelle (GO:0043231)|intracellular organelle (GO:0043229)|intracellular organelle lumen (GO:0070013)|membrane-bounded organelle (GO:0043227)|membrane-enclosed lumen (GO:0031974)|nuclear body (GO:0016604)|nuclear lumen (GO:0031981)|nuclear speck (…	chr20		dre03040 Spliceosome|dre05168 Herpes simplex virus 1 infection		-	-	-	DOWN	-	-	-	-	-	-	-	-	P12	-	5.29449	5.54904	5.05097	4.64337	5.74815	6.09949	5.66	5.65337	5.82394	6.24144	5.93688	5.70655
sucla2		succinate-CoA ligase ADP-forming subunit beta	acyl-CoA metabolic process (GO:0006637)|aerobic respiration (GO:0009060)|amide metabolic process (GO:0043603)|biological_process (GO:0008150)|carbohydrate derivative metabolic process (GO:1901135)|cellular aromatic compound metabolic process (GO:0006725)|cellular metabolic process (GO:0044237)|cellular nitrogen compound metabolic process (GO:0034641)|cellular process (GO:0009987)|cellular respira…	acid-thiol ligase activity (GO:0016878)|adenyl nucleotide binding (GO:0030554)|adenyl ribonucleotide binding (GO:0032559)|anion binding (GO:0043168)|ATP binding (GO:0005524)|binding (GO:0005488)|carbohydrate derivative binding (GO:0097367)|catalytic activity (GO:0003824)|cation binding (GO:0043169)|heterocyclic compound binding (GO:1901363)|ion binding (GO:0043167)|ligase activity (GO:0016874)|li…	catalytic complex (GO:1902494)|cellular anatomical entity (GO:0110165)|cellular_component (GO:0005575)|cytoplasm (GO:0005737)|intracellular anatomical structure (GO:0005622)|intracellular membrane-bounded organelle (GO:0043231)|intracellular organelle (GO:0043229)|membrane-bounded organelle (GO:0043227)|mitochondrion (GO:0005739)|organelle (GO:0043226)|protein-containing complex (GO:0032991)|succ…	chr6		dre00020 Citrate cycle (TCA cycle)|dre00640 Propanoate metabolism|dre01100 Metabolic pathways|dre01200 Carbon metabolism		-	-	-	UP	-	-	-	-	-	-	-	-	P12	-	4.12932	3.87171	4.14494	4.62577	4.5939	4.80907	4.57279	4.86544	4.7169	4.88001	4.91958	5.19218
tmeff2a		transmembrane protein with EGF-like and two follistatin-like domains 2a	anatomical structure development (GO:0048856)|biological_process (GO:0008150)|cell differentiation (GO:0030154)|cellular developmental process (GO:0048869)|cellular process (GO:0009987)|developmental process (GO:0032502)|multicellular organism development (GO:0007275)|multicellular organismal process (GO:0032501)		cellular anatomical entity (GO:0110165)|cellular_component (GO:0005575)|membrane (GO:0016020)	chr9				-	-	-	-	-	DOWN	-	-	-	-	-	-	P12	-	1.3061	1.97316	0.989578	0.981155	3.0243	2.68099	2.88914	3.25211	3.08632	3.5412	3.19742	2.93723
tmem229b		transmembrane protein 229B	biological_process (GO:0008150)	molecular_function (GO:0003674)	cellular anatomical entity (GO:0110165)|cellular_component (GO:0005575)|membrane (GO:0016020)	chr17				-	-	-	-	-	-	-	-	-	-	DOWN	DOWN	P12	P10	0.448972	0.539548	0.353709	0.407387	1.06007	0.725047	1.05613	0.994116	2.17184	0.870124	2.51417	1.06589
tmem264		transmembrane protein 264			cellular anatomical entity (GO:0110165)|cellular_component (GO:0005575)|membrane (GO:0016020)	chr22				-	-	-	-	-	-	-	-	-	-	-	DOWN	P12	P9	-0.639767	0.0765326	-0.86086	-0.610269	-0.590934	0.0761794	0.628051	-0.627583	0.815634	0.140462	1.38675	-0.396264
tmem9b		TMEM9 domain family, member B			bounding membrane of organelle (GO:0098588)|cellular anatomical entity (GO:0110165)|cellular_component (GO:0005575)|cytoplasm (GO:0005737)|intracellular anatomical structure (GO:0005622)|intracellular membrane-bounded organelle (GO:0043231)|intracellular organelle (GO:0043229)|lysosomal membrane (GO:0005765)|lysosome (GO:0005764)|lytic vacuole (GO:0000323)|lytic vacuole membrane (GO:0098852)|memb…	chr7				-	-	-	UP	-	-	-	-	-	-	-	-	P12	-	4.23446	4.13927	4.49085	4.75406	4.96922	4.8599	5.1392	5.24393	5.06328	5.26749	4.95064	5.42436
ubl7a		ubiquitin-like 7a (bone marrow stromal cell-derived)	biological_process (GO:0008150)|catabolic process (GO:0009056)|cellular catabolic process (GO:0044248)|cellular macromolecule catabolic process (GO:0044265)|cellular macromolecule metabolic process (GO:0044260)|cellular metabolic process (GO:0044237)|cellular process (GO:0009987)|macromolecule catabolic process (GO:0009057)|macromolecule metabolic process (GO:0043170)|metabolic process (GO:000815…	binding (GO:0005488)|modification-dependent protein binding (GO:0140030)|molecular_function (GO:0003674)|polyubiquitin modification-dependent protein binding (GO:0031593)|protein binding (GO:0005515)	cellular anatomical entity (GO:0110165)|cellular_component (GO:0005575)|cytoplasm (GO:0005737)|cytosol (GO:0005829)|intracellular anatomical structure (GO:0005622)	chr25				-	-	-	DOWN	-	-	UP	DOWN	-	-	-	-	P12	P7	2.85207	3.72818	2.84561	2.2038	4.20026	4.14356	3.99586	3.95543	4.32452	4.14329	4.29911	4.50399
ubn1		ubinuclein 1	biological_process (GO:0008150)|cellular component organization (GO:0016043)|cellular component organization or biogenesis (GO:0071840)|cellular process (GO:0009987)|chromatin organization (GO:0006325)		cellular anatomical entity (GO:0110165)|cellular_component (GO:0005575)|intracellular anatomical structure (GO:0005622)|intracellular membrane-bounded organelle (GO:0043231)|intracellular organelle (GO:0043229)|membrane-bounded organelle (GO:0043227)|nucleus (GO:0005634)|organelle (GO:0043226)	chr1				-	-	-	-	-	-	-	-	DOWN	-	-	-	P12	P10	-0.162281	0.510484	-0.381927	-0.174577	1.29605	0.583967	1.23316	0.655494	0.865259	0.522216	1.43748	0.902838
ucp1		uncoupling protein 1	adaptive thermogenesis (GO:1990845)|biological_process (GO:0008150)|cellular localization (GO:0051641)|cellular process (GO:0009987)|cellular response to chemical stimulus (GO:0070887)|cellular response to endogenous stimulus (GO:0071495)|cellular response to estrogen stimulus (GO:0071391)|cellular response to fatty acid (GO:0071398)|cellular response to hormone stimulus (GO:0032870)|cellular res…	molecular_function (GO:0003674)|oxidative phosphorylation uncoupler activity (GO:0017077)|transmembrane transporter activity (GO:0022857)|transporter activity (GO:0005215)	cellular anatomical entity (GO:0110165)|cellular_component (GO:0005575)|cytoplasm (GO:0005737)|envelope (GO:0031975)|intracellular anatomical structure (GO:0005622)|intracellular membrane-bounded organelle (GO:0043231)|intracellular organelle (GO:0043229)|membrane-bounded organelle (GO:0043227)|membrane (GO:0016020)|mitochondrial envelope (GO:0005740)|mitochondrial membrane (GO:0031966)|mitochond…	chr1				-	-	-	-	UP	-	-	-	-	-	-	-	P12	-	2.09255	2.85028	1.90867	1.92476	4.15749	3.9051	4.55614	4.72041	5.50396	5.61017	5.62043	5.69053
unc5da		unc-5 netrin receptor Da	anatomical structure development (GO:0048856)|biological regulation (GO:0065007)|biological_process (GO:0008150)|cell communication (GO:0007154)|cell surface receptor signaling pathway (GO:0007166)|cellular process (GO:0009987)|cellular response to stimulus (GO:0051716)|developmental process (GO:0032502)|multicellular organism development (GO:0007275)|multicellular organismal process (GO:0032501)…	molecular transducer activity (GO:0060089)|molecular_function (GO:0003674)|netrin receptor activity (GO:0005042)|signaling receptor activity (GO:0038023)|transmembrane signaling receptor activity (GO:0004888)	cell periphery (GO:0071944)|cellular anatomical entity (GO:0110165)|cellular_component (GO:0005575)|membrane (GO:0016020)|plasma membrane (GO:0005886)	chr21				-	-	-	-	-	UP	-	-	-	DOWN	DOWN	-	P12	P10	0.573348	1.48141	0.385911	1.02164	2.37929	1.85736	2.60687	1.40864	3.09386	1.41171	2.89136	2.66482
vsnl1b		visinin-like 1b		binding (GO:0005488)|calcium ion binding (GO:0005509)|cation binding (GO:0043169)|ion binding (GO:0043167)|metal ion binding (GO:0046872)|molecular_function (GO:0003674)	cellular_component (GO:0005575)	chr17				-	-	UP	-	-	-	-	-	-	-	-	DOWN	P12	P9	0.587783	1.29689	1.02113	0.592145	1.60623	2.0719	1.98187	1.72713	2.4928	2.01673	3.09577	2.03279
zgc:110158		zgc:110158	aromatic compound biosynthetic process (GO:0019438)|biological regulation (GO:0065007)|biological_process (GO:0008150)|biosynthetic process (GO:0009058)|cellular aromatic compound metabolic process (GO:0006725)|cellular biosynthetic process (GO:0044249)|cellular metabolic process (GO:0044237)|cellular nitrogen compound biosynthetic process (GO:0044271)|cellular nitrogen compound metabolic process…	binding (GO:0005488)|DNA binding (GO:0003677)|heterocyclic compound binding (GO:1901363)|molecular_function (GO:0003674)|nucleic acid binding (GO:0003676)|organic cyclic compound binding (GO:0097159)|single-stranded DNA binding (GO:0003697)	cellular anatomical entity (GO:0110165)|cellular_component (GO:0005575)|intracellular anatomical structure (GO:0005622)|intracellular membrane-bounded organelle (GO:0043231)|intracellular organelle (GO:0043229)|membrane-bounded organelle (GO:0043227)|nucleus (GO:0005634)|organelle (GO:0043226)	chr2				-	-	-	-	-	UP	-	-	DOWN	-	-	-	P12	P3	5.25127	5.17237	5.18485	5.14745	6.08393	5.48767	5.91852	6.04669	6.34353	5.91213	6.14858	6.72465
zgc:158423		zgc:158423	alanine transport (GO:0032328)|amino acid import across plasma membrane (GO:0089718)|amino acid transmembrane transport (GO:0003333)|amino acid transport (GO:0006865)|biological_process (GO:0008150)|branched-chain amino acid transport (GO:0015803)|carbohydrate metabolic process (GO:0005975)|carboxylic acid transmembrane transport (GO:1905039)|carboxylic acid transport (GO:0046942)|cellular proces…	alanine transmembrane transporter activity (GO:0022858)|amino acid transmembrane transporter activity (GO:0015171)|aromatic amino acid transmembrane transporter activity (GO:0015173)|branched-chain amino acid transmembrane transporter activity (GO:0015658)|carboxylic acid transmembrane transporter activity (GO:0046943)|catalytic activity (GO:0003824)|L-alanine transmembrane transporter activity (…	apical part of cell (GO:0045177)|apical plasma membrane (GO:0016324)|basal part of cell (GO:0045178)|basal plasma membrane (GO:0009925)|basolateral plasma membrane (GO:0016323)|cell periphery (GO:0071944)|cellular anatomical entity (GO:0110165)|cellular_component (GO:0005575)|membrane (GO:0016020)|plasma membrane (GO:0005886)|plasma membrane region (GO:0098590)	chr7		dre04150 mTOR signaling pathway|dre04216 Ferroptosis		-	-	-	-	-	-	-	-	-	-	DOWN	-	P12	P10	0.27555	0.945618	-0.0862341	0.261909	1.69956	1.66944	1.77264	1.26896	2.09142	1.48242	2.16568	1.63381
zgc:158689		zgc:158689	actin crosslink formation (GO:0051764)|actin cytoskeleton organization (GO:0030036)|actin cytoskeleton reorganization (GO:0031532)|actin filament-based process (GO:0030029)|actin filament bundle assembly (GO:0051017)|actin filament bundle organization (GO:0061572)|actin filament organization (GO:0007015)|actin filament polymerization (GO:0030041)|actin polymerization or depolymerization (GO:00081…		cellular anatomical entity (GO:0110165)|cellular_component (GO:0005575)|cytoplasm (GO:0005737)|cytosol (GO:0005829)|intracellular anatomical structure (GO:0005622)|intracellular membrane-bounded organelle (GO:0043231)|intracellular organelle (GO:0043229)|intracellular organelle lumen (GO:0070013)|membrane-bounded organelle (GO:0043227)|membrane-enclosed lumen (GO:0031974)|nuclear lumen (GO:003198…	chr16		dre04520 Adherens junction|dre04810 Regulation of actin cytoskeleton		-	UP	UP	-	-	DOWN	-	-	-	DOWN	DOWN	DOWN	P12	P10	0.685905	0.866396	0.317192	0.400063	1.11225	0.94111	1.74148	0.854548	2.19174	1.60397	2.79324	0.719147
zgc:162396		zgc:162396		catalytic activity (GO:0003824)|methyltransferase activity (GO:0008168)|molecular_function (GO:0003674)|transferase activity (GO:0016740)|transferase activity, transferring one-carbon groups (GO:0016741)		chr9				-	-	-	-	-	-	UP	UP	-	-	-	-	P12	P7	2.54415	3.43263	2.59873	3.31138	3.17423	2.72647	2.9411	2.97414	3.15302	3.24604	3.18854	3.06605
zgc:91860	kiaa0513	-	-	-	-	-	-	-	-	-	-	-	-	UP	-	-	-	DOWN	-	-	-	P12	P10	1.31458	2.15461	1.73605	1.56448	2.97988	2.05233	3.14066	2.84376	3.77065	3.59804	4.04819	3.50782
zgc:92912	vamp1b	-	-	-	-	-	-	-	-	-	-	UP	-	UP	DOWN	-	-	-	-	-	DOWN	P12	P9	0.383517	0.836743	0.211775	0.769282	0.474019	0.579879	0.95441	1.1998	2.05309	2.05509	2.78927	1.39259
bdnf		brain-derived neurotrophic factor	anatomical structure development (GO:0048856)|anatomical structure morphogenesis (GO:0009653)|animal organ development (GO:0048513)|apoptotic process (GO:0006915)|axon development (GO:0061564)|axonogenesis (GO:0007409)|behavior (GO:0007610)|biological regulation (GO:0065007)|biological_process (GO:0008150)|brain development (GO:0007420)|cell communication (GO:0007154)|cell death (GO:0008219)|cell…	binding (GO:0005488)|cytokine receptor binding (GO:0005126)|death receptor binding (GO:0005123)|growth factor activity (GO:0008083)|molecular function activator activity (GO:0140677)|molecular function regulator activity (GO:0098772)|molecular_function (GO:0003674)|nerve growth factor receptor binding (GO:0005163)|neurotrophin receptor binding (GO:0005165)|protein binding (GO:0005515)|receptor li…	cell junction (GO:0030054)|cellular anatomical entity (GO:0110165)|cellular_component (GO:0005575)|cytoplasm (GO:0005737)|cytoplasmic vesicle (GO:0031410)|endomembrane system (GO:0012505)|exocytic vesicle (GO:0070382)|intracellular anatomical structure (GO:0005622)|intracellular membrane-bounded organelle (GO:0043231)|intracellular organelle (GO:0043229)|intracellular vesicle (GO:0097708)|membran…	chr7		dre04010 MAPK signaling pathway		-	-	-	DOWN	-	-	UP	-	-	-	-	DOWN	P13	P10	4.96251	5.6627	4.76657	4.48495	4.93149	4.72301	5.28796	4.81461	4.42185	4.11951	4.65018	4.00205
cep68		centrosomal protein 68		molecular_function (GO:0003674)		chr13				UP	UP	UP	-	-	-	-	DOWN	-	DOWN	UP	DOWN	P13	P4	0.521039	0.721506	1.6658	0.690467	0.30159	0.463423	1.98624	0.785921	0.56382	1.15347	1.44125	0.604675
fam136a		family with sequence similarity 136 member A	biological_process (GO:0008150)	molecular_function (GO:0003674)	cellular anatomical entity (GO:0110165)|cellular_component (GO:0005575)|cytoplasm (GO:0005737)|intracellular anatomical structure (GO:0005622)	chr10				UP	-	-	-	-	-	-	DOWN	-	DOWN	DOWN	DOWN	P13	P4	3.81907	4.00967	4.78479	3.43353	4.20237	3.75459	4.72787	3.6981	4.38275	3.72709	4.45932	3.85329
mrpl52		mitochondrial ribosomal protein L52	amide biosynthetic process (GO:0043604)|amide metabolic process (GO:0043603)|biological_process (GO:0008150)|biosynthetic process (GO:0009058)|cellular biosynthetic process (GO:0044249)|cellular macromolecule biosynthetic process (GO:0034645)|cellular macromolecule metabolic process (GO:0044260)|cellular metabolic process (GO:0044237)|cellular nitrogen compound biosynthetic process (GO:0044271)|c…	molecular_function (GO:0003674)|structural constituent of ribosome (GO:0003735)|structural molecule activity (GO:0005198)	cellular anatomical entity (GO:0110165)|cellular_component (GO:0005575)|cytoplasm (GO:0005737)|intracellular anatomical structure (GO:0005622)|intracellular membrane-bounded organelle (GO:0043231)|intracellular non-membrane-bounded organelle (GO:0043232)|intracellular organelle (GO:0043229)|intracellular organelle lumen (GO:0070013)|large ribosomal subunit (GO:0015934)|membrane-bounded organelle …	chr7				-	-	-	-	-	-	UP	-	-	-	-	DOWN	P13	P10	3.02559	3.70123	3.5576	3.44219	3.59723	3.03436	3.68662	3.45481	3.71391	3.36813	3.74016	2.97989
nav3		neuron navigator 3	anatomical structure development (GO:0048856)|anatomical structure morphogenesis (GO:0009653)|animal organ development (GO:0048513)|animal organ morphogenesis (GO:0009887)|biological_process (GO:0008150)|cell differentiation (GO:0030154)|cellular developmental process (GO:0048869)|cellular process (GO:0009987)|developmental process (GO:0032502)|gland development (GO:0048732)|gland morphogenesis (…	actin binding (GO:0003779)|adenyl nucleotide binding (GO:0030554)|adenyl ribonucleotide binding (GO:0032559)|anion binding (GO:0043168)|ATP binding (GO:0005524)|binding (GO:0005488)|carbohydrate derivative binding (GO:0097367)|cytoskeletal protein binding (GO:0008092)|heterocyclic compound binding (GO:1901363)|ion binding (GO:0043167)|molecular_function (GO:0003674)|nucleoside phosphate binding (…	actin-based cell projection (GO:0098858)|bounding membrane of organelle (GO:0098588)|cell leading edge (GO:0031252)|cell projection (GO:0042995)|cellular anatomical entity (GO:0110165)|cellular_component (GO:0005575)|cytoplasm (GO:0005737)|endomembrane system (GO:0012505)|envelope (GO:0031975)|filopodium (GO:0030175)|Golgi apparatus (GO:0005794)|intracellular anatomical structure (GO:0005622)|int…	chr4				UP	-	-	-	-	-	-	DOWN	-	-	-	DOWN	P13	P4	1.00193	1.92237	1.69163	0.909118	1.11296	1.1079	1.45336	0.990489	1.73016	1.40155	1.88824	0.921732
ncaph		non-SMC condensin I complex, subunit H	biological_process (GO:0008150)|cell cycle (GO:0007049)|cell cycle process (GO:0022402)|cell division (GO:0051301)|cellular component organization (GO:0016043)|cellular component organization or biogenesis (GO:0071840)|cellular process (GO:0009987)|chromosome condensation (GO:0030261)|chromosome organization (GO:0051276)|chromosome segregation (GO:0007059)|mitotic cell cycle (GO:0000278)|mitotic …	binding (GO:0005488)|chromatin binding (GO:0003682)|molecular_function (GO:0003674)	cellular anatomical entity (GO:0110165)|cellular_component (GO:0005575)|chromosome (GO:0005694)|condensin complex (GO:0000796)|cytoplasm (GO:0005737)|DNA packaging complex (GO:0044815)|intracellular anatomical structure (GO:0005622)|intracellular non-membrane-bounded organelle (GO:0043232)|intracellular organelle (GO:0043229)|non-membrane-bounded organelle (GO:0043228)|organelle (GO:0043226)|prot…	chr5				-	UP	-	-	-	-	-	DOWN	-	-	DOWN	DOWN	P13	P4	0.986956	1.65463	1.55197	0.424235	0.794644	0.874399	1.59543	1.27115	1.40144	0.221586	1.21562	0.0856677
prkag1		protein kinase, AMP-activated, gamma 1 non-catalytic subunit	biological regulation (GO:0065007)|biological_process (GO:0008150)|cellular metabolic process (GO:0044237)|cellular process (GO:0009987)|macromolecule metabolic process (GO:0043170)|macromolecule modification (GO:0043412)|metabolic process (GO:0008152)|nitrogen compound metabolic process (GO:0006807)|organic substance metabolic process (GO:0071704)|organonitrogen compound metabolic process (GO:19…	adenyl nucleotide binding (GO:0030554)|adenyl ribonucleotide binding (GO:0032559)|binding (GO:0005488)|carbohydrate derivative binding (GO:0097367)|catalytic activity (GO:0003824)|heterocyclic compound binding (GO:1901363)|kinase activity (GO:0016301)|molecular_function (GO:0003674)|nucleoside phosphate binding (GO:1901265)|nucleotide binding (GO:0000166)|organic cyclic compound binding (GO:00971…		chr6		dre04068 FoxO signaling pathway|dre04371 Apelin signaling pathway|dre04530 Tight junction|dre04910 Insulin signaling pathway|dre04920 Adipocytokine signaling pathway		-	-	-	DOWN	-	-	UP	DOWN	DOWN	-	-	DOWN	P13	P10	2.96062	3.66654	2.94246	2.24428	2.64463	1.98269	2.8825	2.40486	2.63039	2.5568	2.95479	2.32954
ripor2		RHO family interacting cell polarization regulator 2	anatomical structure development (GO:0048856)|anatomical structure formation involved in morphogenesis (GO:0048646)|anatomical structure morphogenesis (GO:0009653)|animal organ development (GO:0048513)|biological regulation (GO:0065007)|biological_process (GO:0008150)|cell-cell adhesion (GO:0098609)|cell-cell fusion (GO:0140253)|cell activation (GO:0001775)|cell adhesion (GO:0007155)|cell chemota…	14-3-3 protein binding (GO:0071889)|binding (GO:0005488)|molecular_function (GO:0003674)|protein binding (GO:0005515)	actin-based cell projection (GO:0098858)|apical part of cell (GO:0045177)|apical plasma membrane (GO:0016324)|cell leading edge (GO:0031252)|cell periphery (GO:0071944)|cell projection (GO:0042995)|cell projection membrane (GO:0031253)|cellular anatomical entity (GO:0110165)|cellular_component (GO:0005575)|cluster of actin-based cell projections (GO:0098862)|cytoplasm (GO:0005737)|cytoskeleton (G…	chr19				-	-	-	-	UP	-	-	-	DOWN	-	-	DOWN	P13	P10	2.02291	2.51486	2.04867	1.70432	2.88373	1.64898	2.88661	2.44974	2.14289	2.13826	2.35007	1.72556
sat1a.2		spermidine/spermine N1-acetyltransferase 1a, duplicate 2	amine catabolic process (GO:0009310)|amine metabolic process (GO:0009308)|biogenic amine metabolic process (GO:0006576)|biological_process (GO:0008150)|catabolic process (GO:0009056)|cellular biogenic amine catabolic process (GO:0042402)|metabolic process (GO:0008152)|nitrogen compound metabolic process (GO:0006807)|organic substance catabolic process (GO:1901575)|organic substance metabolic proc…	acetyltransferase activity (GO:0016407)|acyltransferase activity (GO:0016746)|acyltransferase activity, transferring groups other than amino-acyl groups (GO:0016747)|binding (GO:0005488)|catalytic activity (GO:0003824)|cation binding (GO:0043169)|diamine N-acetyltransferase activity (GO:0004145)|ion binding (GO:0043167)|molecular_function (GO:0003674)|N-acetyltransferase activity (GO:0008080)|N-a…		chr5		dre00330 Arginine and proline metabolism|dre01100 Metabolic pathways|dre04216 Ferroptosis		-	-	-	-	-	-	-	-	-	DOWN	-	-	P13	P10	4.86162	5.21129	5.08729	4.71958	5.28827	4.88383	5.48827	4.77885	4.8202	4.30019	4.89728	4.43898
wdr24		WD repeat domain 24	autophagy (GO:0006914)|biological regulation (GO:0065007)|biological_process (GO:0008150)|catabolic process (GO:0009056)|cell communication (GO:0007154)|cellular catabolic process (GO:0044248)|cellular metabolic process (GO:0044237)|cellular process (GO:0009987)|cellular response to amino acid starvation (GO:0034198)|cellular response to external stimulus (GO:0071496)|cellular response to extrace…		bounding membrane of organelle (GO:0098588)|cellular anatomical entity (GO:0110165)|cellular_component (GO:0005575)|cytoplasm (GO:0005737)|cytosol (GO:0005829)|GATOR2 complex (GO:0061700)|intracellular anatomical structure (GO:0005622)|intracellular membrane-bounded organelle (GO:0043231)|intracellular organelle (GO:0043229)|lysosomal membrane (GO:0005765)|lysosome (GO:0005764)|lytic vacuole (GO:…	chr24		dre04150 mTOR signaling pathway		-	-	-	-	-	-	-	-	-	-	-	DOWN	P13	P10	1.1649	1.53545	1.45708	1.7869	1.44205	0.93196	1.43594	1.34746	1.57742	1.11081	1.77706	0.840607
zgc:113263		zgc:113263	biological regulation (GO:0065007)|biological_process (GO:0008150)|cellular aromatic compound metabolic process (GO:0006725)|cellular component organization (GO:0016043)|cellular component organization or biogenesis (GO:0071840)|cellular macromolecule metabolic process (GO:0044260)|cellular metabolic process (GO:0044237)|cellular nitrogen compound metabolic process (GO:0034641)|cellular process (…	binding (GO:0005488)|DNA binding (GO:0003677)|heterocyclic compound binding (GO:1901363)|molecular_function (GO:0003674)|nucleic acid binding (GO:0003676)|organic cyclic compound binding (GO:0097159)|protein binding (GO:0005515)|sequence-specific DNA binding (GO:0043565)|telomeric DNA binding (GO:0042162)	cellular anatomical entity (GO:0110165)|cellular_component (GO:0005575)|chromosomal region (GO:0098687)|chromosome (GO:0005694)|chromosome, telomeric region (GO:0000781)|chromosome, telomeric repeat region (GO:0140445)|DNA packaging complex (GO:0044815)|intracellular anatomical structure (GO:0005622)|intracellular membrane-bounded organelle (GO:0043231)|intracellular non-membrane-bounded organell…	chr4				-	-	-	DOWN	-	-	UP	-	-	-	-	DOWN	P13	P10	1.97993	3.42063	2.32496	2.20349	1.7149	1.69877	2.28674	2.02872	2.22777	1.85584	2.28234	1.231
zgc:193541	atp5mj	-	-	-	-	-	-	-	-	-	-	-	-	-	-	-	-	-	-	-	DOWN	P13	P4	6.53872	6.64984	6.78043	6.4315	6.56979	6.49414	6.83357	6.51226	6.7836	6.59954	7.11382	6.46566
acox3		acyl-CoA oxidase 3, pristanoyl	biological_process (GO:0008150)|carboxylic acid catabolic process (GO:0046395)|carboxylic acid metabolic process (GO:0019752)|catabolic process (GO:0009056)|cellular catabolic process (GO:0044248)|cellular lipid catabolic process (GO:0044242)|cellular lipid metabolic process (GO:0044255)|cellular metabolic process (GO:0044237)|cellular process (GO:0009987)|chemical homeostasis (GO:0048878)|fatty …	acyl-CoA oxidase activity (GO:0003997)|anion binding (GO:0043168)|binding (GO:0005488)|carboxylic acid binding (GO:0031406)|catalytic activity (GO:0003824)|FAD binding (GO:0071949)|fatty acid binding (GO:0005504)|flavin adenine dinucleotide binding (GO:0050660)|heterocyclic compound binding (GO:1901363)|ion binding (GO:0043167)|lipid binding (GO:0008289)|molecular_function (GO:0003674)|monocarbox…	cellular anatomical entity (GO:0110165)|cellular_component (GO:0005575)|cytoplasm (GO:0005737)|intracellular anatomical structure (GO:0005622)|intracellular membrane-bounded organelle (GO:0043231)|intracellular organelle (GO:0043229)|membrane-bounded organelle (GO:0043227)|microbody (GO:0042579)|organelle (GO:0043226)|peroxisome (GO:0005777)	chr7		dre00071 Fatty acid degradation|dre00410 beta-Alanine metabolism|dre00592 alpha-Linolenic acid metabolism|dre00640 Propanoate metabolism|dre01040 Biosynthesis of unsaturated fatty acids|dre01100 Metabolic pathways|dre01200 Carbon metabolism|dre01212 Fatty acid metabolism|dre03320 PPAR signaling pathway|dre04146 Peroxisome		-	-	-	-	UP	-	DOWN	-	DOWN	-	DOWN	-	P2	P3	2.6398	2.04822	2.2246	2.04156	2.63902	1.50336	2.7442	2.30056	2.69347	1.85626	2.29095	2.21356
atp6v1e1a		ATPase H+ transporting V1 subunit E1a	biological_process (GO:0008150)|cellular process (GO:0009987)|establishment of localization (GO:0051234)|inorganic cation transmembrane transport (GO:0098662)|inorganic ion transmembrane transport (GO:0098660)|localization (GO:0051179)|monoatomic cation transmembrane transport (GO:0098655)|monoatomic cation transport (GO:0006812)|monoatomic ion transmembrane transport (GO:0034220)|monoatomic ion …	active monoatomic ion transmembrane transporter activity (GO:0022853)|active transmembrane transporter activity (GO:0022804)|ATP-dependent activity (GO:0140657)|ATPase-coupled ion transmembrane transporter activity (GO:0042625)|ATPase-coupled monoatomic cation transmembrane transporter activity (GO:0019829)|ATPase-coupled transmembrane transporter activity (GO:0042626)|ATPase activity, coupled to…	ATPase complex (GO:1904949)|catalytic complex (GO:1902494)|cellular anatomical entity (GO:0110165)|cellular_component (GO:0005575)|membrane (GO:0016020)|membrane protein complex (GO:0098796)|protein-containing complex (GO:0032991)|proton-transporting two-sector ATPase complex (GO:0016469)|proton-transporting two-sector ATPase complex, catalytic domain (GO:0033178)	chr25		dre00190 Oxidative phosphorylation|dre01100 Metabolic pathways|dre04145 Phagosome|dre04150 mTOR signaling pathway		-	-	-	-	UP	-	-	DOWN	DOWN	-	-	-	P2	P1	5.30587	5.04778	5.51956	4.92696	5.54712	4.32633	5.52179	4.97623	5.60355	5.04126	5.71918	5.17756
becn1		beclin 1, autophagy related	activation of cysteine-type endopeptidase activity involved in apoptotic process (GO:0006919)|anatomical structure development (GO:0048856)|animal organ development (GO:0048513)|autophagosome assembly (GO:0000045)|autophagosome organization (GO:1905037)|autophagy (GO:0006914)|biological regulation (GO:0065007)|biological_process (GO:0008150)|catabolic process (GO:0009056)|cell communication (GO:0…	molecular_function (GO:0003674)	autophagosome (GO:0005776)|bounding membrane of organelle (GO:0098588)|catalytic complex (GO:1902494)|cellular anatomical entity (GO:0110165)|cellular_component (GO:0005575)|cytoplasm (GO:0005737)|cytoplasmic vesicle (GO:0031410)|cytoplasmic vesicle membrane (GO:0030659)|endomembrane system (GO:0012505)|endoplasmic reticulum (GO:0005783)|endoplasmic reticulum membrane (GO:0005789)|endoplasmic ret…	chr12		dre04136 Autophagy - other|dre04137 Mitophagy - animal|dre04140 Autophagy - animal|dre04371 Apelin signaling pathway		-	-	-	UP	UP	-	DOWN	-	DOWN	DOWN	DOWN	DOWN	P2	P3	4.42081	3.63588	4.47958	4.51532	4.76935	3.09321	4.95024	4.26133	4.88898	3.85433	4.77767	3.94134
caprin1a		cell cycle associated protein 1a	amide biosynthetic process (GO:0043604)|amide metabolic process (GO:0043603)|biological regulation (GO:0065007)|biological_process (GO:0008150)|biosynthetic process (GO:0009058)|cell differentiation (GO:0030154)|cellular biosynthetic process (GO:0044249)|cellular developmental process (GO:0048869)|cellular macromolecule biosynthetic process (GO:0034645)|cellular macromolecule metabolic process (G…	binding (GO:0005488)|calcium ion binding (GO:0005509)|cation binding (GO:0043169)|heterocyclic compound binding (GO:1901363)|identical protein binding (GO:0042802)|ion binding (GO:0043167)|metal ion binding (GO:0046872)|molecular_function (GO:0003674)|nucleic acid binding (GO:0003676)|organic cyclic compound binding (GO:0097159)|protein binding (GO:0005515)|RNA binding (GO:0003723)	cellular anatomical entity (GO:0110165)|cellular_component (GO:0005575)|cytoplasm (GO:0005737)|intracellular anatomical structure (GO:0005622)	chr7				-	-	-	-	-	-	-	-	DOWN	DOWN	DOWN	-	P2	P3	4.61143	4.16356	4.74887	4.68232	5.10617	4.00236	5.02153	4.36084	4.94357	4.15278	4.85906	4.3497
copb2		COPI coat complex subunit beta 2	anatomical structure development (GO:0048856)|animal organ development (GO:0048513)|biological_process (GO:0008150)|cellular localization (GO:0051641)|cellular macromolecule localization (GO:0070727)|cellular process (GO:0009987)|developmental process (GO:0032502)|embryo development (GO:0009790)|embryonic organ development (GO:0048568)|endoplasmic reticulum to Golgi vesicle-mediated transport (GO…	molecular_function (GO:0003674)|structural molecule activity (GO:0005198)	bounding membrane of organelle (GO:0098588)|cellular anatomical entity (GO:0110165)|cellular_component (GO:0005575)|coated membrane (GO:0048475)|coated vesicle (GO:0030135)|coated vesicle membrane (GO:0030662)|COPI-coated vesicle (GO:0030137)|COPI-coated vesicle membrane (GO:0030663)|COPI vesicle coat (GO:0030126)|cytoplasm (GO:0005737)|cytoplasmic vesicle (GO:0031410)|cytoplasmic vesicle membran…	chr2				-	-	-	UP	UP	-	DOWN	-	DOWN	-	-	-	P2	P3	4.68093	3.91249	4.70978	4.56443	4.46235	3.22332	4.39848	3.94791	4.50018	4.01739	4.42852	4.22549
crhr2	CRHR2	corticotropin releasing hormone receptor 2				chr14				-	-	-	UP	-	UP	DOWN	-	DOWN	DOWN	DOWN	DOWN	P2	P3	4.3388	3.2823	4.33904	4.26666	4.31899	3.26083	4.8134	3.78677	4.81099	3.22941	4.80402	4.13825
ctcf		CCCTC-binding factor (zinc finger protein)	anatomical structure development (GO:0048856)|animal organ development (GO:0048513)|aromatic compound biosynthetic process (GO:0019438)|biological regulation (GO:0065007)|biological_process (GO:0008150)|biosynthetic process (GO:0009058)|cellular aromatic compound metabolic process (GO:0006725)|cellular biosynthetic process (GO:0044249)|cellular metabolic process (GO:0044237)|cellular nitrogen com…	binding (GO:0005488)|cation binding (GO:0043169)|chromatin binding (GO:0003682)|cis-regulatory region sequence-specific DNA binding (GO:0000987)|DNA-binding transcription factor activity (GO:0003700)|DNA-binding transcription factor activity, RNA polymerase II-specific (GO:0000981)|DNA binding (GO:0003677)|double-stranded DNA binding (GO:0003690)|heterocyclic compound binding (GO:1901363)|ion bin…		chr18			TGF-beta receptor signaling pathway (WP1367)	-	-	-	UP	-	-	DOWN	-	DOWN	DOWN	DOWN	-	P2	P3	6.31617	5.07166	5.96699	5.72063	6.29767	4.91442	5.96947	5.0353	6.37809	5.11657	5.94219	5.53304
dnmt3ab		DNA (cytosine-5-)-methyltransferase 3 alpha b	aromatic compound biosynthetic process (GO:0019438)|behavior (GO:0007610)|biological regulation (GO:0065007)|biological_process (GO:0008150)|biosynthetic process (GO:0009058)|cellular aromatic compound metabolic process (GO:0006725)|cellular biosynthetic process (GO:0044249)|cellular macromolecule metabolic process (GO:0044260)|cellular metabolic process (GO:0044237)|cellular nitrogen compound bi…	binding (GO:0005488)|catalytic activity (GO:0003824)|catalytic activity, acting on a nucleic acid (GO:0140640)|catalytic activity, acting on DNA (GO:0140097)|cation binding (GO:0043169)|DNA-methyltransferase activity (GO:0009008)|DNA (cytosine-5-)-methyltransferase activity (GO:0003886)|DNA binding (GO:0003677)|heterocyclic compound binding (GO:1901363)|ion binding (GO:0043167)|metal ion binding …	cellular anatomical entity (GO:0110165)|cellular_component (GO:0005575)|cytoplasm (GO:0005737)|intracellular anatomical structure (GO:0005622)|intracellular membrane-bounded organelle (GO:0043231)|intracellular organelle (GO:0043229)|membrane-bounded organelle (GO:0043227)|nucleus (GO:0005634)|organelle (GO:0043226)	chr17		dre00270 Cysteine and methionine metabolism|dre01100 Metabolic pathways	One-carbon metabolism (WP1355)	-	-	-	-	UP	UP	DOWN	-	DOWN	-	DOWN	-	P2	P3	5.91186	5.28486	5.48276	5.8124	5.97717	4.64475	5.90802	5.56625	6.26707	5.09956	6.2386	6.04845
en1b		engrailed homeobox 1b	anatomical structure development (GO:0048856)|anatomical structure morphogenesis (GO:0009653)|aromatic compound biosynthetic process (GO:0019438)|axon development (GO:0061564)|axonogenesis (GO:0007409)|axonogenesis involved in innervation (GO:0060385)|biological regulation (GO:0065007)|biological_process (GO:0008150)|biosynthetic process (GO:0009058)|cell development (GO:0048468)|cell differentia…	binding (GO:0005488)|cis-regulatory region sequence-specific DNA binding (GO:0000987)|DNA-binding transcription factor activity (GO:0003700)|DNA-binding transcription factor activity, RNA polymerase II-specific (GO:0000981)|DNA binding (GO:0003677)|double-stranded DNA binding (GO:0003690)|heterocyclic compound binding (GO:1901363)|molecular_function (GO:0003674)|nucleic acid binding (GO:0003676)|…	cellular anatomical entity (GO:0110165)|cellular_component (GO:0005575)|intracellular anatomical structure (GO:0005622)|intracellular membrane-bounded organelle (GO:0043231)|intracellular organelle (GO:0043229)|membrane-bounded organelle (GO:0043227)|nucleus (GO:0005634)|organelle (GO:0043226)	chr1				DOWN	-	-	-	-	-	DOWN	-	DOWN	DOWN	DOWN	-	P2	P3	6.33143	5.28864	5.72383	5.31909	6.71656	5.47029	6.18432	5.32565	6.73075	6.13476	6.31062	6.23199
fubp1		far upstream element (FUSE) binding protein 1	aromatic compound biosynthetic process (GO:0019438)|biological regulation (GO:0065007)|biological_process (GO:0008150)|biosynthetic process (GO:0009058)|cellular aromatic compound metabolic process (GO:0006725)|cellular biosynthetic process (GO:0044249)|cellular metabolic process (GO:0044237)|cellular nitrogen compound biosynthetic process (GO:0044271)|cellular nitrogen compound metabolic process…	binding (GO:0005488)|heterocyclic compound binding (GO:1901363)|molecular_function (GO:0003674)|mRNA 3'-UTR binding (GO:0003730)|mRNA binding (GO:0003729)|nucleic acid binding (GO:0003676)|organic cyclic compound binding (GO:0097159)|RNA binding (GO:0003723)	cellular anatomical entity (GO:0110165)|cellular_component (GO:0005575)|cytoplasm (GO:0005737)|intracellular anatomical structure (GO:0005622)|intracellular membrane-bounded organelle (GO:0043231)|intracellular organelle (GO:0043229)|membrane-bounded organelle (GO:0043227)|nucleus (GO:0005634)|organelle (GO:0043226)	chr2				-	-	-	-	-	-	DOWN	DOWN	DOWN	DOWN	DOWN	DOWN	P2	P1	6.51562	5.70724	6.89782	5.99273	6.57755	5.54522	6.96628	5.77786	6.50561	5.36596	6.82243	5.91014
hagh		hydroxyacylglutathione hydrolase	aldehyde catabolic process (GO:0046185)|biological_process (GO:0008150)|carboxylic acid metabolic process (GO:0019752)|catabolic process (GO:0009056)|cellular aldehyde metabolic process (GO:0006081)|cellular catabolic process (GO:0044248)|cellular ketone metabolic process (GO:0042180)|cellular metabolic process (GO:0044237)|cellular process (GO:0009987)|glutathione metabolic process (GO:0006749)|…	binding (GO:0005488)|catalytic activity (GO:0003824)|cation binding (GO:0043169)|hydrolase activity (GO:0016787)|hydrolase activity, acting on ester bonds (GO:0016788)|hydroxyacylglutathione hydrolase activity (GO:0004416)|ion binding (GO:0043167)|metal ion binding (GO:0046872)|molecular_function (GO:0003674)|thiolester hydrolase activity (GO:0016790)	cellular anatomical entity (GO:0110165)|cellular_component (GO:0005575)|cytoplasm (GO:0005737)|intracellular anatomical structure (GO:0005622)|intracellular membrane-bounded organelle (GO:0043231)|intracellular organelle (GO:0043229)|intracellular organelle lumen (GO:0070013)|membrane-bounded organelle (GO:0043227)|membrane-enclosed lumen (GO:0031974)|mitochondrial matrix (GO:0005759)|mitochondri…	chr3		dre00620 Pyruvate metabolism|dre01100 Metabolic pathways		-	-	-	-	-	-	-	-	DOWN	-	DOWN	-	P2	P3	5.22382	4.6792	5.38269	5.10758	5.313	4.16245	4.95537	4.47456	5.22254	4.55799	5.14962	4.79107
hsd17b12a		hydroxysteroid (17-beta) dehydrogenase 12a	biological regulation (GO:0065007)|biological_process (GO:0008150)|biosynthetic process (GO:0009058)|carboxylic acid biosynthetic process (GO:0046394)|carboxylic acid metabolic process (GO:0019752)|cellular biosynthetic process (GO:0044249)|cellular lipid metabolic process (GO:0044255)|cellular metabolic process (GO:0044237)|cellular process (GO:0009987)|estrogen biosynthetic process (GO:0006703)…	catalytic activity (GO:0003824)|estradiol 17-beta-dehydrogenase activity (GO:0004303)|molecular_function (GO:0003674)|oxidoreductase activity (GO:0016491)|oxidoreductase activity, acting on CH-OH group of donors (GO:0016614)|oxidoreductase activity, acting on the CH-OH group of donors, NAD or NADP as acceptor (GO:0016616)|steroid dehydrogenase activity (GO:0016229)|steroid dehydrogenase activity,…	cellular anatomical entity (GO:0110165)|cellular_component (GO:0005575)|cytoplasm (GO:0005737)|endomembrane system (GO:0012505)|endoplasmic reticulum (GO:0005783)|endoplasmic reticulum membrane (GO:0005789)|endoplasmic reticulum subcompartment (GO:0098827)|intracellular anatomical structure (GO:0005622)|intracellular membrane-bounded organelle (GO:0043231)|intracellular organelle (GO:0043229)|mem…	chr25		dre00062 Fatty acid elongation|dre00140 Steroid hormone biosynthesis|dre01040 Biosynthesis of unsaturated fatty acids|dre01100 Metabolic pathways|dre01212 Fatty acid metabolism		-	-	-	-	-	-	-	-	DOWN	DOWN	-	DOWN	P2	P1	4.26124	3.76851	4.09549	4.18476	4.03489	3.24578	4.06369	3.43813	4.25415	3.68838	4.57584	3.81763
ldb2b		LIM domain binding 2b	anatomical structure development (GO:0048856)|aromatic compound biosynthetic process (GO:0019438)|biological regulation (GO:0065007)|biological_process (GO:0008150)|biosynthetic process (GO:0009058)|cellular aromatic compound metabolic process (GO:0006725)|cellular biosynthetic process (GO:0044249)|cellular metabolic process (GO:0044237)|cellular nitrogen compound biosynthetic process (GO:0044271…	binding (GO:0005488)|LIM domain binding (GO:0030274)|molecular_function (GO:0003674)|protein binding (GO:0005515)|protein domain specific binding (GO:0019904)|transcription coregulator activity (GO:0003712)|transcription regulator activity (GO:0140110)	cellular anatomical entity (GO:0110165)|cellular_component (GO:0005575)|intracellular anatomical structure (GO:0005622)|intracellular membrane-bounded organelle (GO:0043231)|intracellular organelle (GO:0043229)|membrane-bounded organelle (GO:0043227)|nucleus (GO:0005634)|organelle (GO:0043226)|protein-containing complex (GO:0032991)|transcription regulator complex (GO:0005667)	chr1				-	-	UP	-	-	-	-	DOWN	DOWN	DOWN	DOWN	DOWN	P2	P1	1.91784	2.04839	2.26844	1.43826	2.84083	1.73379	2.57884	1.79005	2.73467	2.02564	3.32134	2.37042
mtap		methylthioadenosine phosphorylase	alpha-amino acid biosynthetic process (GO:1901607)|alpha-amino acid metabolic process (GO:1901605)|amino acid biosynthetic process (GO:0008652)|amino acid metabolic process (GO:0006520)|amino acid salvage (GO:0043102)|aromatic compound biosynthetic process (GO:0019438)|aspartate family amino acid biosynthetic process (GO:0009067)|aspartate family amino acid metabolic process (GO:0009066)|biologic…	catalytic activity (GO:0003824)|glycosyltransferase activity (GO:0016757)|molecular_function (GO:0003674)|pentosyltransferase activity (GO:0016763)|purine-nucleoside phosphorylase activity (GO:0004731)|S-methyl-5-thioadenosine phosphorylase activity (GO:0017061)|transferase activity (GO:0016740)	cellular anatomical entity (GO:0110165)|cellular_component (GO:0005575)|cytoplasm (GO:0005737)|cytosol (GO:0005829)|intracellular anatomical structure (GO:0005622)|intracellular membrane-bounded organelle (GO:0043231)|intracellular organelle (GO:0043229)|membrane-bounded organelle (GO:0043227)|nucleus (GO:0005634)|organelle (GO:0043226)	chr1		dre00270 Cysteine and methionine metabolism|dre01100 Metabolic pathways		-	-	-	-	UP	-	-	-	DOWN	-	DOWN	-	P2	P8	4.92495	5.02229	4.79842	4.67445	4.55956	3.84078	4.52878	4.51072	5.02574	4.18517	5.05891	4.69073
ncf4		neutrophil cytosolic factor 4	biological_process (GO:0008150)|cellular metabolic process (GO:0044237)|cellular process (GO:0009987)|establishment of localization (GO:0051234)|localization (GO:0051179)|metabolic process (GO:0008152)|phagocytosis (GO:0006909)|reactive oxygen species metabolic process (GO:0072593)|respiratory burst (GO:0045730)|superoxide anion generation (GO:0042554)|superoxide metabolic process (GO:0006801)|tr…	binding (GO:0005488)|enzyme activator activity (GO:0008047)|enzyme regulator activity (GO:0030234)|lipid binding (GO:0008289)|molecular function activator activity (GO:0140677)|molecular function regulator activity (GO:0098772)|molecular_function (GO:0003674)|phosphatidylinositol binding (GO:0035091)|phospholipid binding (GO:0005543)|superoxide-generating NADPH oxidase activator activity (GO:0016…	catalytic complex (GO:1902494)|cell periphery (GO:0071944)|cellular anatomical entity (GO:0110165)|cellular_component (GO:0005575)|membrane (GO:0016020)|membrane protein complex (GO:0098796)|NADPH oxidase complex (GO:0043020)|oxidoreductase complex (GO:1990204)|plasma membrane (GO:0005886)|plasma membrane protein complex (GO:0098797)|protein-containing complex (GO:0032991)	chr22		dre04145 Phagosome		-	-	DOWN	-	UP	UP	DOWN	-	DOWN	-	DOWN	-	P2	P8	3.3196	2.70384	2.78238	2.3649	3.29161	2.07215	2.95924	2.78857	3.58083	1.86106	2.67229	2.70936
ndufb2		NADH:ubiquinone oxidoreductase subunit B2		molecular_function (GO:0003674)	catalytic complex (GO:1902494)|cellular anatomical entity (GO:0110165)|cellular_component (GO:0005575)|cytoplasm (GO:0005737)|envelope (GO:0031975)|inner mitochondrial membrane protein complex (GO:0098800)|intracellular anatomical structure (GO:0005622)|intracellular membrane-bounded organelle (GO:0043231)|intracellular organelle (GO:0043229)|membrane-bounded organelle (GO:0043227)|membrane (GO:0…	chr4		dre00190 Oxidative phosphorylation|dre01100 Metabolic pathways	Oxidative phosphorylation (WP1335)	-	-	-	-	-	-	-	-	DOWN	-	DOWN	-	P2	P3	6.09459	5.57579	6.08745	5.93113	6.10426	5.49442	6.01054	5.76395	6.37029	5.75628	6.34743	6.02691
pdap1b		pdgfa associated protein 1b	biological_process (GO:0008150)	molecular_function (GO:0003674)	cellular anatomical entity (GO:0110165)|cellular_component (GO:0005575)|cytoplasm (GO:0005737)|cytosol (GO:0005829)|intracellular anatomical structure (GO:0005622)	chr3				-	-	-	-	UP	-	-	-	DOWN	-	-	-	P2	P8	4.6253	4.90675	4.67914	4.70284	4.88605	4.10198	4.8257	4.97031	4.9532	4.64967	4.98218	4.95371
pdcd6		programmed cell death 6		binding (GO:0005488)|calcium ion binding (GO:0005509)|cation binding (GO:0043169)|ion binding (GO:0043167)|metal ion binding (GO:0046872)|molecular_function (GO:0003674)		chr24				-	-	-	-	-	UP	-	-	DOWN	-	DOWN	-	P2	P3	4.71155	4.339	4.6474	4.63284	4.80694	4.04783	5.0516	4.56642	5.19884	4.59406	5.41846	5.20573
polr2d		RNA polymerase II subunit D	amide biosynthetic process (GO:0043604)|amide metabolic process (GO:0043603)|aromatic compound biosynthetic process (GO:0019438)|aromatic compound catabolic process (GO:0019439)|biological regulation (GO:0065007)|biological_process (GO:0008150)|biosynthetic process (GO:0009058)|catabolic process (GO:0009056)|cellular aromatic compound metabolic process (GO:0006725)|cellular biosynthetic process (…	5'-3' RNA polymerase activity (GO:0034062)|binding (GO:0005488)|catalytic activity (GO:0003824)|catalytic activity, acting on a nucleic acid (GO:0140640)|catalytic activity, acting on RNA (GO:0140098)|DNA-directed 5'-3' RNA polymerase activity (GO:0003899)|heterocyclic compound binding (GO:1901363)|molecular_function (GO:0003674)|nucleoside phosphate binding (GO:1901265)|nucleotide binding (GO:00…	catalytic complex (GO:1902494)|cellular anatomical entity (GO:0110165)|cellular_component (GO:0005575)|cytoplasm (GO:0005737)|cytoplasmic ribonucleoprotein granule (GO:0036464)|DNA-directed RNA polymerase complex (GO:0000428)|intracellular anatomical structure (GO:0005622)|intracellular membrane-bounded organelle (GO:0043231)|intracellular non-membrane-bounded organelle (GO:0043232)|intracellular…	chr2		dre03020 RNA polymerase|dre03420 Nucleotide excision repair		-	-	-	UP	UP	-	DOWN	-	DOWN	-	DOWN	DOWN	P2	P1	5.52652	4.72982	5.7065	5.44188	5.34661	4.53468	5.44336	5.14997	5.76464	4.91918	5.94705	4.76618
rbbp9		retinoblastoma binding protein 9		catalytic activity (GO:0003824)|hydrolase activity (GO:0016787)|molecular_function (GO:0003674)		chr22				-	-	-	-	UP	-	-	-	-	-	-	-	P2	-	4.61311	4.14389	4.3548	4.05908	4.40499	3.89316	4.54033	4.5025	4.47633	4.34589	4.34837	4.55243
rbpms2b		RNA binding protein, mRNA processing factor 2b	anatomical structure development (GO:0048856)|anatomical structure morphogenesis (GO:0009653)|axon development (GO:0061564)|axon guidance (GO:0007411)|axonogenesis (GO:0007409)|biological regulation (GO:0065007)|biological_process (GO:0008150)|cell development (GO:0048468)|cell differentiation (GO:0030154)|cell morphogenesis (GO:0000902)|cell morphogenesis involved in differentiation (GO:0000904)…	binding (GO:0005488)|heterocyclic compound binding (GO:1901363)|identical protein binding (GO:0042802)|molecular_function (GO:0003674)|mRNA binding (GO:0003729)|nucleic acid binding (GO:0003676)|organic cyclic compound binding (GO:0097159)|protein binding (GO:0005515)|protein dimerization activity (GO:0046983)|protein homodimerization activity (GO:0042803)|RNA binding (GO:0003723)	cellular anatomical entity (GO:0110165)|cellular_component (GO:0005575)|cytoplasm (GO:0005737)|intracellular anatomical structure (GO:0005622)	chr7				-	-	-	UP	UP	-	DOWN	-	DOWN	-	DOWN	DOWN	P2	P3	3.36145	2.52168	3.11712	3.15026	3.80357	2.22897	3.68066	3.10146	4.35164	2.79386	4.25073	3.21177
rnaseh1		ribonuclease H1	aromatic compound catabolic process (GO:0019439)|biological_process (GO:0008150)|catabolic process (GO:0009056)|cellular aromatic compound metabolic process (GO:0006725)|cellular catabolic process (GO:0044248)|cellular macromolecule catabolic process (GO:0044265)|cellular macromolecule metabolic process (GO:0044260)|cellular metabolic process (GO:0044237)|cellular nitrogen compound catabolic proc…	binding (GO:0005488)|catalytic activity (GO:0003824)|catalytic activity, acting on a nucleic acid (GO:0140640)|catalytic activity, acting on RNA (GO:0140098)|cation binding (GO:0043169)|endonuclease activity (GO:0004519)|endonuclease activity, active with either ribo- or deoxyribonucleic acids and producing 5'-phosphomonoesters (GO:0016893)|heterocyclic compound binding (GO:1901363)|hydrolase act…		chr20		dre03030 DNA replication		-	-	-	-	-	-	-	-	-	DOWN	-	-	P2	P1	2.98205	2.77633	2.92447	2.88715	2.95354	2.40439	3.35275	2.67111	3.2714	2.96143	3.43647	3.26418
sat2b		spermidine/spermine N1-acetyltransferase family member 2b		acetyltransferase activity (GO:0016407)|acyltransferase activity (GO:0016746)|acyltransferase activity, transferring groups other than amino-acyl groups (GO:0016747)|catalytic activity (GO:0003824)|molecular_function (GO:0003674)|N-acetyltransferase activity (GO:0008080)|N-acyltransferase activity (GO:0016410)|transferase activity (GO:0016740)	cellular_component (GO:0005575)	chr5		dre00330 Arginine and proline metabolism|dre01100 Metabolic pathways|dre04216 Ferroptosis		-	-	-	-	-	-	-	-	DOWN	DOWN	DOWN	-	P2	P1	0.707306	0.696616	1.09952	0.622323	1.1478	0.441657	1.26793	0.380306	1.47751	0.481678	1.14495	0.913738
slc25a14		solute carrier family 25 member 14	biological_process (GO:0008150)|cellular localization (GO:0051641)|cellular process (GO:0009987)|establishment of localization (GO:0051234)|establishment of localization in cell (GO:0051649)|intracellular transport (GO:0046907)|localization (GO:0051179)|mitochondrial transport (GO:0006839)|transmembrane transport (GO:0055085)|transport (GO:0006810)	molecular_function (GO:0003674)|transmembrane transporter activity (GO:0022857)|transporter activity (GO:0005215)	cellular anatomical entity (GO:0110165)|cellular_component (GO:0005575)|cytoplasm (GO:0005737)|envelope (GO:0031975)|intracellular anatomical structure (GO:0005622)|intracellular membrane-bounded organelle (GO:0043231)|intracellular organelle (GO:0043229)|membrane-bounded organelle (GO:0043227)|membrane (GO:0016020)|mitochondrial envelope (GO:0005740)|mitochondrial inner membrane (GO:0005743)|mit…	chr21				-	-	-	-	UP	-	DOWN	-	DOWN	-	DOWN	DOWN	P2	P3	3.14129	2.09427	3.10172	2.52863	3.40095	2.16779	3.287	3.07719	3.29914	2.44477	3.60475	2.66853
snw1		SNW domain containing 1	anatomical structure development (GO:0048856)|anatomical structure formation involved in morphogenesis (GO:0048646)|anatomical structure morphogenesis (GO:0009653)|animal organ development (GO:0048513)|biological regulation (GO:0065007)|biological_process (GO:0008150)|BMP signaling pathway (GO:0030509)|cell communication (GO:0007154)|cell differentiation (GO:0030154)|cell surface receptor signali…		cellular anatomical entity (GO:0110165)|cellular_component (GO:0005575)|intracellular anatomical structure (GO:0005622)|intracellular membrane-bounded organelle (GO:0043231)|intracellular organelle (GO:0043229)|membrane-bounded organelle (GO:0043227)|nuclear protein-containing complex (GO:0140513)|nucleus (GO:0005634)|organelle (GO:0043226)|protein-containing complex (GO:0032991)|ribonucleoprotei…	chr20		dre03040 Spliceosome|dre04330 Notch signaling pathway	Delta-Notch signaling pathway (WP1382)|TGF-beta receptor signaling pathway (WP1367)	-	-	-	-	-	-	-	-	DOWN	-	-	-	P2	P1	4.29376	3.92586	4.28458	4.0492	4.20329	3.53728	4.12121	3.78918	4.38209	4.05346	4.24232	3.67991
srrm1		serine/arginine repetitive matrix 1	biological regulation (GO:0065007)|biological_process (GO:0008150)|cellular aromatic compound metabolic process (GO:0006725)|cellular metabolic process (GO:0044237)|cellular nitrogen compound metabolic process (GO:0034641)|cellular process (GO:0009987)|gene expression (GO:0010467)|heterocycle metabolic process (GO:0046483)|macromolecule metabolic process (GO:0043170)|metabolic process (GO:0008152…		cellular anatomical entity (GO:0110165)|cellular_component (GO:0005575)|intracellular anatomical structure (GO:0005622)|intracellular membrane-bounded organelle (GO:0043231)|intracellular organelle (GO:0043229)|membrane-bounded organelle (GO:0043227)|nuclear protein-containing complex (GO:0140513)|nucleus (GO:0005634)|organelle (GO:0043226)|protein-containing complex (GO:0032991)|ribonucleoprotei…	chr17		dre03013 Nucleocytoplasmic transport|dre03015 mRNA surveillance pathway	mRNA processing (WP467)	-	-	-	-	-	-	-	-	DOWN	DOWN	DOWN	DOWN	P2	P1	5.03517	4.64253	5.30456	4.91831	5.16772	4.1646	5.18345	4.4817	5.03899	4.43068	5.12048	4.50579
srsf1b		serine and arginine rich splicing factor 1b	biological_process (GO:0008150)|cellular aromatic compound metabolic process (GO:0006725)|cellular metabolic process (GO:0044237)|cellular nitrogen compound metabolic process (GO:0034641)|cellular process (GO:0009987)|gene expression (GO:0010467)|heterocycle metabolic process (GO:0046483)|macromolecule metabolic process (GO:0043170)|metabolic process (GO:0008152)|mRNA metabolic process (GO:001607…	binding (GO:0005488)|heterocyclic compound binding (GO:1901363)|molecular_function (GO:0003674)|nucleic acid binding (GO:0003676)|organic cyclic compound binding (GO:0097159)|RNA binding (GO:0003723)	cellular anatomical entity (GO:0110165)|cellular_component (GO:0005575)|cytoplasm (GO:0005737)|intracellular anatomical structure (GO:0005622)|intracellular membrane-bounded organelle (GO:0043231)|intracellular organelle (GO:0043229)|intracellular organelle lumen (GO:0070013)|membrane-bounded organelle (GO:0043227)|membrane-enclosed lumen (GO:0031974)|nuclear body (GO:0016604)|nuclear lumen (GO:0…	chr21		dre03040 Spliceosome|dre05168 Herpes simplex virus 1 infection		-	-	-	-	-	-	DOWN	-	-	-	-	-	P2	P6	5.55414	4.87467	5.36381	5.21016	5.48997	5.00142	5.40749	5.3098	5.41995	5.26561	5.34553	5.50366
tbc1d16		TBC1 domain family, member 16	activation of GTPase activity (GO:0090630)|biological regulation (GO:0065007)|biological_process (GO:0008150)|positive regulation of catalytic activity (GO:0043085)|positive regulation of GTPase activity (GO:0043547)|positive regulation of hydrolase activity (GO:0051345)|positive regulation of molecular function (GO:0044093)|regulation of catalytic activity (GO:0050790)|regulation of GTPase activ…	enzyme activator activity (GO:0008047)|enzyme regulator activity (GO:0030234)|GTPase activator activity (GO:0005096)|GTPase regulator activity (GO:0030695)|molecular function activator activity (GO:0140677)|molecular function regulator activity (GO:0098772)|molecular_function (GO:0003674)|nucleoside-triphosphatase regulator activity (GO:0060589)	cellular anatomical entity (GO:0110165)|cellular_component (GO:0005575)|cytoplasm (GO:0005737)|cytoplasmic vesicle (GO:0031410)|early endosome (GO:0005769)|endomembrane system (GO:0012505)|endosome (GO:0005768)|intracellular anatomical structure (GO:0005622)|intracellular membrane-bounded organelle (GO:0043231)|intracellular organelle (GO:0043229)|intracellular vesicle (GO:0097708)|membrane-bound…	chr3				-	-	-	-	UP	UP	DOWN	-	DOWN	DOWN	-	-	P2	P3	3.60886	2.48449	3.18294	3.00644	3.43385	1.92826	3.24103	2.53108	3.06524	2.83654	3.24679	3.475
tk2		thymidine kinase 2	biological_process (GO:0008150)|cellular aromatic compound metabolic process (GO:0006725)|cellular metabolic process (GO:0044237)|cellular nitrogen compound metabolic process (GO:0034641)|cellular process (GO:0009987)|heterocycle metabolic process (GO:0046483)|metabolic process (GO:0008152)|nitrogen compound metabolic process (GO:0006807)|nucleobase-containing compound metabolic process (GO:00061…	adenyl nucleotide binding (GO:0030554)|adenyl ribonucleotide binding (GO:0032559)|anion binding (GO:0043168)|ATP binding (GO:0005524)|binding (GO:0005488)|carbohydrate derivative binding (GO:0097367)|catalytic activity (GO:0003824)|deoxynucleoside kinase activity (GO:0019136)|heterocyclic compound binding (GO:1901363)|ion binding (GO:0043167)|kinase activity (GO:0016301)|molecular_function (GO:00…	cellular anatomical entity (GO:0110165)|cellular_component (GO:0005575)|cytoplasm (GO:0005737)|intracellular anatomical structure (GO:0005622)|intracellular membrane-bounded organelle (GO:0043231)|intracellular organelle (GO:0043229)|membrane-bounded organelle (GO:0043227)|mitochondrion (GO:0005739)|organelle (GO:0043226)	chr7		dre00240 Pyrimidine metabolism|dre00983 Drug metabolism - other enzymes|dre01100 Metabolic pathways|dre01232 Nucleotide metabolism		-	-	-	-	-	-	-	-	DOWN	-	-	-	P2	P3	4.25541	3.74436	4.1006	3.9889	4.27421	3.64356	3.86409	3.85658	4.15556	3.78461	3.9801	4.20099
tmem129		transmembrane protein 129, E3 ubiquitin protein ligase	biological_process (GO:0008150)|macromolecule metabolic process (GO:0043170)|macromolecule modification (GO:0043412)|metabolic process (GO:0008152)|nitrogen compound metabolic process (GO:0006807)|organic substance metabolic process (GO:0071704)|organonitrogen compound metabolic process (GO:1901564)|primary metabolic process (GO:0044238)|protein metabolic process (GO:0019538)|protein modification…	binding (GO:0005488)|catalytic activity (GO:0003824)|catalytic activity, acting on a protein (GO:0140096)|cation binding (GO:0043169)|ion binding (GO:0043167)|metal ion binding (GO:0046872)|molecular_function (GO:0003674)|transferase activity (GO:0016740)|ubiquitin-like protein ligase activity (GO:0061659)|ubiquitin-like protein transferase activity (GO:0019787)|ubiquitin-protein transferase acti…	cellular anatomical entity (GO:0110165)|cellular_component (GO:0005575)|cytoplasm (GO:0005737)|endomembrane system (GO:0012505)|endoplasmic reticulum (GO:0005783)|endoplasmic reticulum membrane (GO:0005789)|endoplasmic reticulum subcompartment (GO:0098827)|intracellular anatomical structure (GO:0005622)|intracellular membrane-bounded organelle (GO:0043231)|intracellular organelle (GO:0043229)|mem…	chr14				UP	-	-	UP	-	UP	DOWN	DOWN	DOWN	DOWN	DOWN	-	P2	P3	2.87137	1.8303	3.45743	2.83894	3.59685	2.18596	3.09156	1.87224	3.86722	1.9486	3.71407	3.26666
tmem230b		transmembrane protein 230b	biological_process (GO:0008150)|cellular localization (GO:0051641)|cellular process (GO:0009987)|establishment of localization (GO:0051234)|establishment of localization in cell (GO:0051649)|establishment of organelle localization (GO:0051656)|establishment of vesicle localization (GO:0051650)|localization (GO:0051179)|organelle localization (GO:0051640)|synaptic vesicle localization (GO:0097479)…	molecular_function (GO:0003674)	cell junction (GO:0030054)|cellular anatomical entity (GO:0110165)|cellular_component (GO:0005575)|cytoplasm (GO:0005737)|cytoplasmic vesicle (GO:0031410)|endomembrane system (GO:0012505)|exocytic vesicle (GO:0070382)|intracellular anatomical structure (GO:0005622)|intracellular membrane-bounded organelle (GO:0043231)|intracellular organelle (GO:0043229)|intracellular vesicle (GO:0097708)|membran…	chr8				-	-	-	-	-	-	-	DOWN	DOWN	DOWN	DOWN	DOWN	P2	P1	2.9066	2.44449	2.99126	1.8478	2.46967	1.42645	2.55097	1.94695	2.5443	1.76918	2.7808	1.79765
add3a		adducin 3 (gamma) a	actin cytoskeleton organization (GO:0030036)|actin filament-based process (GO:0030029)|actin filament capping (GO:0051693)|actin filament depolymerization (GO:0030042)|actin filament organization (GO:0007015)|actin filament polymerization (GO:0030041)|actin polymerization or depolymerization (GO:0008154)|anatomical structure development (GO:0048856)|barbed-end actin filament capping (GO:0051016)|…	actin binding (GO:0003779)|actin filament binding (GO:0051015)|binding (GO:0005488)|cytoskeletal protein binding (GO:0008092)|molecular_function (GO:0003674)|protein-containing complex binding (GO:0044877)|protein binding (GO:0005515)	asymmetric synapse (GO:0032279)|cell junction (GO:0030054)|cell periphery (GO:0071944)|cellular anatomical entity (GO:0110165)|cellular_component (GO:0005575)|cytoskeleton (GO:0005856)|intracellular anatomical structure (GO:0005622)|intracellular non-membrane-bounded organelle (GO:0043232)|intracellular organelle (GO:0043229)|membrane (GO:0016020)|neuron to neuron synapse (GO:0098984)|non-membran…	chr22				-	-	-	-	-	-	-	UP	UP	UP	UP	UP	P3	P2	3.74397	4.29891	3.83156	4.86432	3.36607	4.51045	3.4922	4.69548	4.15505	5.07085	4.3375	5.15767
bnip3lb		BCL2 interacting protein 3 like b	anatomical structure development (GO:0048856)|anatomical structure morphogenesis (GO:0009653)|animal organ development (GO:0048513)|animal organ morphogenesis (GO:0009887)|apoptotic mitochondrial changes (GO:0008637)|apoptotic process (GO:0006915)|apoptotic signaling pathway (GO:0097190)|biological process involved in interspecies interaction between organisms (GO:0044419)|biological regulation (…		bounding membrane of organelle (GO:0098588)|cellular anatomical entity (GO:0110165)|cellular_component (GO:0005575)|cytoplasm (GO:0005737)|endomembrane system (GO:0012505)|endoplasmic reticulum (GO:0005783)|envelope (GO:0031975)|intracellular anatomical structure (GO:0005622)|intracellular membrane-bounded organelle (GO:0043231)|intracellular organelle (GO:0043229)|membrane-bounded organelle (GO:…	chr10		dre04137 Mitophagy - animal		-	-	-	UP	UP	-	-	UP	-	UP	-	-	P3	P2	4.30914	4.65909	4.6686	5.91726	4.69598	4.70524	4.86038	5.48692	4.68959	4.96584	4.98978	5.34525
cers2a		ceramide synthase 2a	amide biosynthetic process (GO:0043604)|amide metabolic process (GO:0043603)|biological_process (GO:0008150)|biosynthetic process (GO:0009058)|cellular biosynthetic process (GO:0044249)|cellular lipid metabolic process (GO:0044255)|cellular metabolic process (GO:0044237)|cellular nitrogen compound biosynthetic process (GO:0044271)|cellular nitrogen compound metabolic process (GO:0034641)|cellular…	acyltransferase activity (GO:0016746)|acyltransferase activity, transferring groups other than amino-acyl groups (GO:0016747)|binding (GO:0005488)|catalytic activity (GO:0003824)|DNA binding (GO:0003677)|heterocyclic compound binding (GO:1901363)|molecular_function (GO:0003674)|N-acyltransferase activity (GO:0016410)|nucleic acid binding (GO:0003676)|organic cyclic compound binding (GO:0097159)|s…	cellular anatomical entity (GO:0110165)|cellular_component (GO:0005575)|cytoplasm (GO:0005737)|endomembrane system (GO:0012505)|endoplasmic reticulum (GO:0005783)|endoplasmic reticulum membrane (GO:0005789)|endoplasmic reticulum subcompartment (GO:0098827)|intracellular anatomical structure (GO:0005622)|intracellular membrane-bounded organelle (GO:0043231)|intracellular organelle (GO:0043229)|mem…	chr19		dre00600 Sphingolipid metabolism|dre01100 Metabolic pathways		-	-	-	UP	UP	UP	DOWN	-	-	UP	-	UP	P3	P3	1.76076	0.928635	1.32427	1.85372	1.15502	1.37757	0.937821	2.25978	1.86408	1.28371	2.00579	2.63903
cinp		cyclin-dependent kinase 2 interacting protein	biological_process (GO:0008150)	molecular_function (GO:0003674)	cellular_component (GO:0005575)	chr17				-	-	-	UP	UP	UP	-	-	-	-	-	UP	P3	P2	2.58146	2.95213	3.03283	3.59966	3.11022	2.7629	3.03513	3.5975	3.11891	3.29362	3.11673	3.93481
cry3a		cryptochrome circadian regulator 3a	aromatic compound biosynthetic process (GO:0019438)|biological regulation (GO:0065007)|biological_process (GO:0008150)|biosynthetic process (GO:0009058)|cellular aromatic compound metabolic process (GO:0006725)|cellular biosynthetic process (GO:0044249)|cellular metabolic process (GO:0044237)|cellular nitrogen compound biosynthetic process (GO:0044271)|cellular nitrogen compound metabolic process…	anion binding (GO:0043168)|binding (GO:0005488)|DNA binding (GO:0003677)|FAD binding (GO:0071949)|flavin adenine dinucleotide binding (GO:0050660)|heterocyclic compound binding (GO:1901363)|ion binding (GO:0043167)|molecular_function (GO:0003674)|nucleic acid binding (GO:0003676)|nucleoside phosphate binding (GO:1901265)|nucleotide binding (GO:0000166)|organic cyclic compound binding (GO:0097159)…	cellular anatomical entity (GO:0110165)|cellular_component (GO:0005575)|cytoplasm (GO:0005737)|intracellular anatomical structure (GO:0005622)|intracellular membrane-bounded organelle (GO:0043231)|intracellular organelle (GO:0043229)|membrane-bounded organelle (GO:0043227)|nucleus (GO:0005634)|organelle (GO:0043226)	chr8				-	-	-	-	-	-	UP	-	UP	-	-	UP	P3	P2	5.4459	6.26744	5.60061	6.07958	5.29728	5.94761	5.58126	6.03788	5.56208	5.98284	5.5307	6.19985
cst3		cystatin C (amyloid angiopathy and cerebral hemorrhage)	biological regulation (GO:0065007)|biological_process (GO:0008150)|macromolecule metabolic process (GO:0043170)|metabolic process (GO:0008152)|negative regulation of biological process (GO:0048519)|negative regulation of catalytic activity (GO:0043086)|negative regulation of cysteine-type endopeptidase activity (GO:2000117)|negative regulation of endopeptidase activity (GO:0010951)|negative regul…	cysteine-type endopeptidase inhibitor activity (GO:0004869)|endopeptidase inhibitor activity (GO:0004866)|endopeptidase regulator activity (GO:0061135)|enzyme inhibitor activity (GO:0004857)|enzyme regulator activity (GO:0030234)|molecular function inhibitor activity (GO:0140678)|molecular function regulator activity (GO:0098772)|molecular_function (GO:0003674)|peptidase inhibitor activity (GO:00…	cellular anatomical entity (GO:0110165)|cellular_component (GO:0005575)|cytoplasm (GO:0005737)|extracellular region (GO:0005576)|extracellular space (GO:0005615)|intracellular anatomical structure (GO:0005622)|membrane-bounded organelle (GO:0043227)|organelle (GO:0043226)|vesicle (GO:0031982)	chr13				-	-	-	-	-	-	-	-	UP	UP	UP	UP	P3	P2	6.26591	6.705	6.33737	6.79391	6.44484	7.04134	6.34716	7.18377	6.68796	7.29227	6.46317	7.21507
eif4ebp1		eukaryotic translation initiation factor 4E binding protein 1	amide biosynthetic process (GO:0043604)|amide metabolic process (GO:0043603)|biological regulation (GO:0065007)|biological_process (GO:0008150)|biosynthetic process (GO:0009058)|cellular biosynthetic process (GO:0044249)|cellular macromolecule biosynthetic process (GO:0034645)|cellular macromolecule metabolic process (GO:0044260)|cellular metabolic process (GO:0044237)|cellular nitrogen compound …	binding (GO:0005488)|eukaryotic initiation factor 4E binding (GO:0008190)|molecular_function (GO:0003674)|protein binding (GO:0005515)|translation initiation factor binding (GO:0031369)	cellular anatomical entity (GO:0110165)|cellular_component (GO:0005575)|cytoplasm (GO:0005737)|intracellular anatomical structure (GO:0005622)	chr21		dre04012 ErbB signaling pathway|dre04150 mTOR signaling pathway|dre04218 Cellular senescence|dre04910 Insulin signaling pathway|dre05168 Herpes simplex virus 1 infection	Alpha 6 beta 4 integrin signaling (WP1329)|ErbB signaling pathway (WP1366)|IL-6 signaling pathway (WP1322)	-	-	-	-	-	-	-	UP	-	UP	-	UP	P3	P2	5.19491	5.30449	5.08785	5.85332	5.84679	5.83644	5.54084	6.34409	5.78701	5.8967	5.60524	6.2247
fam122b	pabir2	-	-	-	-	-	-	-	-	-	-	-	UP	UP	UP	-	UP	UP	UP	-	UP	P3	P2	1.5535	2.62132	1.70835	3.49491	2.00313	3.35071	2.23025	4.56296	1.9468	2.29042	2.01647	4.6156
gyg1a		glycogenin 1a		catalytic activity (GO:0003824)|glycosyltransferase activity (GO:0016757)|molecular_function (GO:0003674)|transferase activity (GO:0016740)	cellular anatomical entity (GO:0110165)|cellular_component (GO:0005575)|cytoplasm (GO:0005737)|intracellular anatomical structure (GO:0005622)	chr2		dre00500 Starch and sucrose metabolism|dre01100 Metabolic pathways		-	-	-	-	UP	UP	-	UP	-	UP	-	UP	P3	P2	5.14396	5.05955	4.78178	5.42554	5.1731	5.16256	4.79647	6.14637	5.2993	4.90976	5.08169	6.30964
idh3b		isocitrate dehydrogenase (NAD(+)) 3 non-catalytic subunit beta	aerobic respiration (GO:0009060)|alcohol metabolic process (GO:0006066)|biological_process (GO:0008150)|carboxylic acid metabolic process (GO:0019752)|cellular metabolic process (GO:0044237)|cellular process (GO:0009987)|cellular respiration (GO:0045333)|energy derivation by oxidation of organic compounds (GO:0015980)|generation of precursor metabolites and energy (GO:0006091)|isocitrate metaboli…	adenyl nucleotide binding (GO:0030554)|binding (GO:0005488)|catalytic activity (GO:0003824)|cation binding (GO:0043169)|heterocyclic compound binding (GO:1901363)|ion binding (GO:0043167)|isocitrate dehydrogenase (NAD+) activity (GO:0004449)|isocitrate dehydrogenase [NAD(P)+] activity (GO:0004448)|magnesium ion binding (GO:0000287)|metal ion binding (GO:0046872)|molecular_function (GO:0003674)|NA…	cellular anatomical entity (GO:0110165)|cellular_component (GO:0005575)|cytoplasm (GO:0005737)|intracellular anatomical structure (GO:0005622)|intracellular membrane-bounded organelle (GO:0043231)|intracellular organelle (GO:0043229)|membrane-bounded organelle (GO:0043227)|mitochondrion (GO:0005739)|organelle (GO:0043226)	chr21		dre00020 Citrate cycle (TCA cycle)|dre01100 Metabolic pathways|dre01200 Carbon metabolism|dre01210 2-Oxocarboxylic acid metabolism|dre01230 Biosynthesis of amino acids		-	-	-	UP	-	-	-	UP	UP	-	-	-	P3	P2	4.2797	4.1006	4.13065	4.75108	4.06225	4.66005	4.16021	4.55533	4.10777	4.29661	4.23039	4.44474
imp3		IMP U3 small nucleolar ribonucleoprotein 3	biological_process (GO:0008150)|cellular aromatic compound metabolic process (GO:0006725)|cellular component biogenesis (GO:0044085)|cellular component organization or biogenesis (GO:0071840)|cellular metabolic process (GO:0044237)|cellular nitrogen compound metabolic process (GO:0034641)|cellular process (GO:0009987)|gene expression (GO:0010467)|heterocycle metabolic process (GO:0046483)|macromo…	binding (GO:0005488)|heterocyclic compound binding (GO:1901363)|molecular_function (GO:0003674)|nucleic acid binding (GO:0003676)|organic cyclic compound binding (GO:0097159)|RNA binding (GO:0003723)|rRNA binding (GO:0019843)|snoRNA binding (GO:0030515)	90S preribosome (GO:0030686)|cellular anatomical entity (GO:0110165)|cellular_component (GO:0005575)|intracellular anatomical structure (GO:0005622)|intracellular membrane-bounded organelle (GO:0043231)|intracellular non-membrane-bounded organelle (GO:0043232)|intracellular organelle (GO:0043229)|intracellular organelle lumen (GO:0070013)|membrane-bounded organelle (GO:0043227)|membrane-enclosed …	chr2		dre03008 Ribosome biogenesis in eukaryotes		-	-	-	UP	UP	-	-	UP	-	UP	-	UP	P3	P2	1.41797	1.73314	1.58355	2.71567	1.28626	1.62695	1.10869	2.38427	0.82372	1.29628	1.12697	1.71719
lin7c		lin-7 homolog C (C. elegans)	anterograde trans-synaptic signaling (GO:0098916)|biological regulation (GO:0065007)|biological_process (GO:0008150)|cell-cell signaling (GO:0007267)|cell communication (GO:0007154)|cellular localization (GO:0051641)|cellular macromolecule localization (GO:0070727)|cellular process (GO:0009987)|chemical synaptic transmission (GO:0007268)|establishment of localization (GO:0051234)|establishment of…	binding (GO:0005488)|L27 domain binding (GO:0097016)|molecular_function (GO:0003674)|protein binding (GO:0005515)|protein domain specific binding (GO:0019904)	adherens junction (GO:0005912)|anchoring junction (GO:0070161)|basal part of cell (GO:0045178)|basal plasma membrane (GO:0009925)|basolateral plasma membrane (GO:0016323)|cell-cell junction (GO:0005911)|cell junction (GO:0030054)|cell periphery (GO:0071944)|cellular anatomical entity (GO:0110165)|cellular_component (GO:0005575)|membrane (GO:0016020)|membrane protein complex (GO:0098796)|MPP7-DLG1…	chr7				-	-	-	UP	-	UP	-	-	-	UP	-	UP	P3	P2	5.52272	5.29136	5.67105	6.0955	5.39277	5.6553	5.37369	6.04195	5.55924	5.25879	5.44776	6.43855
miga1		mitoguardin 1	biological_process (GO:0008150)|cellular component organization (GO:0016043)|cellular component organization or biogenesis (GO:0071840)|cellular process (GO:0009987)|mitochondrial fusion (GO:0008053)|mitochondrion organization (GO:0007005)|organelle fusion (GO:0048284)|organelle organization (GO:0006996)	binding (GO:0005488)|identical protein binding (GO:0042802)|molecular_function (GO:0003674)|protein binding (GO:0005515)|protein dimerization activity (GO:0046983)|protein heterodimerization activity (GO:0046982)|protein homodimerization activity (GO:0042803)	bounding membrane of organelle (GO:0098588)|cell periphery (GO:0071944)|cellular anatomical entity (GO:0110165)|cellular_component (GO:0005575)|cytoplasm (GO:0005737)|envelope (GO:0031975)|intracellular anatomical structure (GO:0005622)|intracellular membrane-bounded organelle (GO:0043231)|intracellular organelle (GO:0043229)|membrane-bounded organelle (GO:0043227)|membrane (GO:0016020)|mitochond…	chr2				-	-	-	-	UP	-	-	-	-	UP	-	UP	P3	P2	0.479225	0.400476	0.393978	0.0350855	0.00466842	0.146936	0.390464	1.33818	0.770973	0.875219	0.681186	1.29064
ppifa		peptidylprolyl isomerase Fa	biological_process (GO:0008150)|cellular process (GO:0009987)|macromolecule metabolic process (GO:0043170)|macromolecule modification (GO:0043412)|metabolic process (GO:0008152)|nitrogen compound metabolic process (GO:0006807)|organic substance metabolic process (GO:0071704)|organonitrogen compound metabolic process (GO:1901564)|peptidyl-amino acid modification (GO:0018193)|peptidyl-proline modif…	amide binding (GO:0033218)|binding (GO:0005488)|catalytic activity (GO:0003824)|catalytic activity, acting on a protein (GO:0140096)|cis-trans isomerase activity (GO:0016859)|cyclosporin A binding (GO:0016018)|isomerase activity (GO:0016853)|molecular_function (GO:0003674)|peptide binding (GO:0042277)|peptidyl-prolyl cis-trans isomerase activity (GO:0003755)	cellular anatomical entity (GO:0110165)|cellular_component (GO:0005575)|cytoplasm (GO:0005737)|intracellular anatomical structure (GO:0005622)	chr13		dre04020 Calcium signaling pathway		-	-	-	-	-	-	-	UP	-	-	-	-	P3	P2	2.04792	2.47685	1.74143	2.34359	1.63701	1.94294	2.09404	2.40717	2.25097	2.32085	2.51674	2.74913
rab18b		RAB18B, member RAS oncogene family	anatomical structure development (GO:0048856)|animal organ development (GO:0048513)|biological_process (GO:0008150)|brain development (GO:0007420)|cellular component organization (GO:0016043)|cellular component organization or biogenesis (GO:0071840)|cellular localization (GO:0051641)|cellular macromolecule localization (GO:0070727)|cellular process (GO:0009987)|central nervous system development…	anion binding (GO:0043168)|binding (GO:0005488)|carbohydrate derivative binding (GO:0097367)|catalytic activity (GO:0003824)|GTP binding (GO:0005525)|GTPase activity (GO:0003924)|guanyl nucleotide binding (GO:0019001)|guanyl ribonucleotide binding (GO:0032561)|heterocyclic compound binding (GO:1901363)|hydrolase activity (GO:0016787)|hydrolase activity, acting on acid anhydrides (GO:0016817)|hydr…	apical part of cell (GO:0045177)|apical plasma membrane (GO:0016324)|cell periphery (GO:0071944)|cellular anatomical entity (GO:0110165)|cellular_component (GO:0005575)|cytoplasm (GO:0005737)|endomembrane system (GO:0012505)|Golgi apparatus (GO:0005794)|intracellular anatomical structure (GO:0005622)|intracellular membrane-bounded organelle (GO:0043231)|intracellular non-membrane-bounded organell…	chr2				-	-	-	-	-	-	UP	UP	UP	-	UP	UP	P3	P2	3.74879	4.45943	3.8102	4.53777	3.47817	4.5608	3.5184	4.02216	3.55635	4.16943	3.39897	4.37224
rbmx		RNA binding motif protein X-linked	alternative mRNA splicing, via spliceosome (GO:0000380)|anatomical structure development (GO:0048856)|aromatic compound biosynthetic process (GO:0019438)|biological regulation (GO:0065007)|biological_process (GO:0008150)|biosynthetic process (GO:0009058)|cellular aromatic compound metabolic process (GO:0006725)|cellular biosynthetic process (GO:0044249)|cellular component assembly (GO:0022607)|ce…	binding (GO:0005488)|chromatin binding (GO:0003682)|cis-regulatory region sequence-specific DNA binding (GO:0000987)|DNA binding (GO:0003677)|double-stranded DNA binding (GO:0003690)|heterocyclic compound binding (GO:1901363)|molecular_function (GO:0003674)|mRNA binding (GO:0003729)|nucleic acid binding (GO:0003676)|organic cyclic compound binding (GO:0097159)|RNA binding (GO:0003723)|RNA polymer…	catalytic complex (GO:1902494)|catalytic step 2 spliceosome (GO:0071013)|cellular anatomical entity (GO:0110165)|cellular_component (GO:0005575)|chromatin (GO:0000785)|chromosome (GO:0005694)|euchromatin (GO:0000791)|extracellular exosome (GO:0070062)|extracellular membrane-bounded organelle (GO:0065010)|extracellular organelle (GO:0043230)|extracellular region (GO:0005576)|extracellular space (G…	chr14		dre03040 Spliceosome	mRNA processing (WP467)	-	-	-	UP	-	-	-	-	-	-	-	-	P3	-	4.1397	3.98075	4.2884	4.71909	4.44611	4.71845	4.44727	4.59844	4.52751	5.07853	4.37876	4.7942
rfk		riboflavin kinase	alditol phosphate metabolic process (GO:0052646)|aromatic compound biosynthetic process (GO:0019438)|biological_process (GO:0008150)|biosynthetic process (GO:0009058)|carbohydrate derivative biosynthetic process (GO:1901137)|carbohydrate derivative metabolic process (GO:1901135)|cellular aromatic compound metabolic process (GO:0006725)|cellular biosynthetic process (GO:0044249)|cellular metabolic…	adenyl nucleotide binding (GO:0030554)|adenyl ribonucleotide binding (GO:0032559)|anion binding (GO:0043168)|ATP binding (GO:0005524)|binding (GO:0005488)|carbohydrate derivative binding (GO:0097367)|catalytic activity (GO:0003824)|heterocyclic compound binding (GO:1901363)|ion binding (GO:0043167)|kinase activity (GO:0016301)|molecular_function (GO:0003674)|nucleoside phosphate binding (GO:19012…	cellular anatomical entity (GO:0110165)|cellular_component (GO:0005575)|cytoplasm (GO:0005737)|intracellular anatomical structure (GO:0005622)|intracellular membrane-bounded organelle (GO:0043231)|intracellular organelle (GO:0043229)|membrane-bounded organelle (GO:0043227)|mitochondrion (GO:0005739)|organelle (GO:0043226)	chr8		dre00740 Riboflavin metabolism|dre01100 Metabolic pathways|dre01240 Biosynthesis of cofactors		-	-	-	UP	-	UP	-	UP	-	-	-	UP	P3	P2	3.59997	3.44599	3.52359	4.13227	3.28156	3.43455	3.17976	3.69597	3.38682	3.22664	3.43399	4.07415
rnf13		ring finger protein 13	biological_process (GO:0008150)|catabolic process (GO:0009056)|cellular catabolic process (GO:0044248)|cellular macromolecule catabolic process (GO:0044265)|cellular macromolecule metabolic process (GO:0044260)|cellular metabolic process (GO:0044237)|cellular process (GO:0009987)|macromolecule catabolic process (GO:0009057)|macromolecule metabolic process (GO:0043170)|metabolic process (GO:000815…	binding (GO:0005488)|catalytic activity (GO:0003824)|catalytic activity, acting on a protein (GO:0140096)|cation binding (GO:0043169)|ion binding (GO:0043167)|metal ion binding (GO:0046872)|molecular_function (GO:0003674)|transferase activity (GO:0016740)|ubiquitin-like protein ligase activity (GO:0061659)|ubiquitin-like protein transferase activity (GO:0019787)|ubiquitin-protein transferase acti…	cellular anatomical entity (GO:0110165)|cellular_component (GO:0005575)|cytoplasm (GO:0005737)|intracellular anatomical structure (GO:0005622)|membrane (GO:0016020)	chr22				-	-	-	UP	UP	UP	-	UP	-	UP	-	UP	P3	P2	-0.0930711	0.688763	-0.197084	1.60778	-0.33237	0.589442	-0.0670431	1.66191	-0.109943	0.513998	-0.308205	2.42478
scrn3		secernin 3	biological_process (GO:0008150)|macromolecule metabolic process (GO:0043170)|metabolic process (GO:0008152)|nitrogen compound metabolic process (GO:0006807)|organic substance metabolic process (GO:0071704)|organonitrogen compound metabolic process (GO:1901564)|primary metabolic process (GO:0044238)|protein metabolic process (GO:0019538)|proteolysis (GO:0006508)	catalytic activity (GO:0003824)|catalytic activity, acting on a protein (GO:0140096)|cysteine-type exopeptidase activity (GO:0070004)|cysteine-type peptidase activity (GO:0008234)|dipeptidase activity (GO:0016805)|exopeptidase activity (GO:0008238)|hydrolase activity (GO:0016787)|molecular_function (GO:0003674)|peptidase activity (GO:0008233)		chr9				-	-	-	-	-	UP	-	-	UP	UP	-	-	P3	P2	2.39828	3.18957	2.70887	3.14386	3.01742	3.85	3.17579	3.79284	3.61882	3.06273	3.49236	4.06532
selenok		selenoprotein K	biological_process (GO:0008150)|biosynthetic process (GO:0009058)|calcium ion homeostasis (GO:0055074)|calcium ion transport (GO:0006816)|cellular biosynthetic process (GO:0044249)|cellular homeostasis (GO:0019725)|cellular macromolecule biosynthetic process (GO:0034645)|cellular macromolecule metabolic process (GO:0044260)|cellular metabolic process (GO:0044237)|cellular process (GO:0009987)|che…		cell periphery (GO:0071944)|cellular anatomical entity (GO:0110165)|cellular_component (GO:0005575)|cytoplasm (GO:0005737)|endomembrane system (GO:0012505)|endoplasmic reticulum (GO:0005783)|endoplasmic reticulum membrane (GO:0005789)|endoplasmic reticulum subcompartment (GO:0098827)|Golgi apparatus (GO:0005794)|intracellular anatomical structure (GO:0005622)|intracellular membrane-bounded organe…	chr8			Selenium metabolism selenoproteins (WP1358)	-	-	-	-	-	-	-	UP	UP	-	-	-	P3	P2	5.66903	6.04438	5.37861	6.31388	5.54755	6.21922	5.63039	6.12025	5.38414	5.7902	5.4326	5.8921
ss18l2		ss18, like 2		molecular_function (GO:0003674)|transcription coactivator activity (GO:0003713)|transcription coregulator activity (GO:0003712)|transcription regulator activity (GO:0140110)		chr18				-	-	-	-	-	-	-	-	UP	UP	-	-	P3	P2	3.39246	3.71492	3.10204	3.66011	2.84173	3.50975	2.80338	3.53211	3.17693	3.32019	3.12684	3.66572
stac3		SH3 and cysteine rich domain 3	anatomical structure development (GO:0048856)|animal organ development (GO:0048513)|biological regulation (GO:0065007)|biological_process (GO:0008150)|calcium ion homeostasis (GO:0055074)|calcium ion transmembrane import into cytosol (GO:0097553)|calcium ion transmembrane transport (GO:0070588)|calcium ion transport (GO:0006816)|cell communication (GO:0007154)|cell development (GO:0048468)|cell d…	binding (GO:0005488)|cation binding (GO:0043169)|ion binding (GO:0043167)|metal ion binding (GO:0046872)|molecular_function (GO:0003674)|protein binding (GO:0005515)	calcium channel complex (GO:0034704)|cation channel complex (GO:0034703)|cell periphery (GO:0071944)|cellular anatomical entity (GO:0110165)|cellular_component (GO:0005575)|cytoplasm (GO:0005737)|cytoplasmic side of membrane (GO:0098562)|cytoplasmic side of plasma membrane (GO:0009898)|cytosol (GO:0005829)|extrinsic component of cytoplasmic side of plasma membrane (GO:0031234)|extrinsic component…	chr9				-	-	-	-	UP	UP	-	-	-	UP	-	UP	P3	P2	-0.273513	0.404037	-0.591328	0.0266933	0.567118	0.487325	-0.348205	2.4807	0.663731	0.223793	-0.254862	2.76557
sumf1		sulfatase modifying factor 1	aminoglycan metabolic process (GO:0006022)|anatomical structure development (GO:0048856)|animal organ development (GO:0048513)|biological regulation (GO:0065007)|biological_process (GO:0008150)|carbohydrate derivative metabolic process (GO:1901135)|cartilage development (GO:0051216)|cell development (GO:0048468)|cell differentiation (GO:0030154)|cellular developmental process (GO:0048869)|cellula…	molecular_function (GO:0003674)	cellular anatomical entity (GO:0110165)|cellular_component (GO:0005575)|cytoplasm (GO:0005737)|endomembrane system (GO:0012505)|endoplasmic reticulum (GO:0005783)|endoplasmic reticulum lumen (GO:0005788)|intracellular anatomical structure (GO:0005622)|intracellular membrane-bounded organelle (GO:0043231)|intracellular organelle (GO:0043229)|intracellular organelle lumen (GO:0070013)|membrane-boun…	chr6		dre04142 Lysosome		-	-	-	UP	-	-	-	-	-	UP	-	-	P3	P6	3.19157	2.77401	3.27869	3.59172	2.74672	3.26264	3.05823	3.68743	3.1286	2.94277	2.90445	3.37688
tle3a		TLE family member 3, transcriptional corepressor a	anatomical structure development (GO:0048856)|animal organ development (GO:0048513)|aromatic compound biosynthetic process (GO:0019438)|biological regulation (GO:0065007)|biological_process (GO:0008150)|biosynthetic process (GO:0009058)|canonical Wnt signaling pathway (GO:0060070)|carboxylic acid biosynthetic process (GO:0046394)|carboxylic acid metabolic process (GO:0019752)|cell-cell signaling …	binding (GO:0005488)|molecular_function (GO:0003674)|protein binding (GO:0005515)|transcription coregulator activity (GO:0003712)|transcription corepressor activity (GO:0003714)|transcription regulator activity (GO:0140110)	cellular anatomical entity (GO:0110165)|cellular_component (GO:0005575)|intracellular anatomical structure (GO:0005622)|intracellular membrane-bounded organelle (GO:0043231)|intracellular organelle (GO:0043229)|membrane-bounded organelle (GO:0043227)|nucleus (GO:0005634)|organelle (GO:0043226)|protein-containing complex (GO:0032991)|transcription regulator complex (GO:0005667)	chr18		dre04310 Wnt signaling pathway|dre04330 Notch signaling pathway	Canonical wnt signaling (WP566)|Non-canonical Wnt pathway (WP215)	UP	-	-	-	-	-	-	-	-	-	-	UP	P3	P7	-0.0183847	0.975421	1.2161	1.11281	0.813813	0.710586	1.16229	1.15023	0.329565	0.849663	0.695197	1.33772
wdr61	skic8	-								-	-	-	-	-	-	-	-	-	-	-	UP	P3	P5	4.72537	5.08827	4.6515	4.83382	4.63452	5.19714	4.80281	4.98768	5.04053	5.40661	4.75781	5.4441
zgc:92606		zgc:92606	autophagosome assembly (GO:0000045)|autophagosome organization (GO:1905037)|autophagy (GO:0006914)|autophagy of mitochondrion (GO:0000422)|biological_process (GO:0008150)|catabolic process (GO:0009056)|cell communication (GO:0007154)|cellular catabolic process (GO:0044248)|cellular component assembly (GO:0022607)|cellular component biogenesis (GO:0044085)|cellular component disassembly (GO:002241…	binding (GO:0005488)|enzyme binding (GO:0019899)|GABA receptor binding (GO:0050811)|molecular_function (GO:0003674)|protein binding (GO:0005515)|signaling receptor binding (GO:0005102)|ubiquitin-like protein ligase binding (GO:0044389)|ubiquitin protein ligase binding (GO:0031625)	autophagosome (GO:0005776)|autophagosome membrane (GO:0000421)|bounding membrane of organelle (GO:0098588)|cellular anatomical entity (GO:0110165)|cellular_component (GO:0005575)|cytoplasm (GO:0005737)|cytosol (GO:0005829)|intracellular anatomical structure (GO:0005622)|intracellular membrane-bounded organelle (GO:0043231)|intracellular organelle (GO:0043229)|membrane-bounded organelle (GO:004322…	chr16		dre04068 FoxO signaling pathway|dre04136 Autophagy - other|dre04137 Mitophagy - animal|dre04140 Autophagy - animal|dre04621 NOD-like receptor signaling pathway		-	-	-	-	-	-	-	UP	-	-	-	-	P3	P2	4.59107	4.99768	4.63898	5.46545	5.25716	5.63306	5.18903	5.69957	5.36345	5.9024	5.47119	5.97619
znf983		zinc finger protein 983		binding (GO:0005488)|cation binding (GO:0043169)|ion binding (GO:0043167)|metal ion binding (GO:0046872)|molecular_function (GO:0003674)		chr22				-	-	-	-	-	UP	-	-	-	-	DOWN	UP	P3	P9	-0.0800475	0.94662	0.992874	0.65952	0.702818	1.17109	0.842192	0.886583	1.19465	0.0973255	0.807258	1.60705
acbd3		acyl-Coenzyme A binding domain containing 3		acyl-CoA binding (GO:0120227)|adenyl nucleotide binding (GO:0030554)|adenyl ribonucleotide binding (GO:0032559)|amide binding (GO:0033218)|anion binding (GO:0043168)|binding (GO:0005488)|carbohydrate derivative binding (GO:0097367)|fatty-acyl-CoA binding (GO:0000062)|fatty acid derivative binding (GO:1901567)|heterocyclic compound binding (GO:1901363)|ion binding (GO:0043167)|lipid binding (GO:00…	bounding membrane of organelle (GO:0098588)|cellular anatomical entity (GO:0110165)|cellular_component (GO:0005575)|cytoplasm (GO:0005737)|endomembrane system (GO:0012505)|Golgi apparatus (GO:0005794)|Golgi membrane (GO:0000139)|intracellular anatomical structure (GO:0005622)|intracellular membrane-bounded organelle (GO:0043231)|intracellular organelle (GO:0043229)|membrane-bounded organelle (GO:…	chr20		dre05132 Salmonella infection		-	-	-	UP	UP	UP	DOWN	-	DOWN	-	DOWN	-	P4	P3	6.50466	5.55224	6.5629	6.69203	7.0603	5.84834	6.91167	6.49021	7.01063	5.65505	6.74986	6.61525
acsl1a		acyl-CoA synthetase long chain family member 1a	acyl-CoA biosynthetic process (GO:0071616)|acyl-CoA metabolic process (GO:0006637)|amide biosynthetic process (GO:0043604)|amide metabolic process (GO:0043603)|aromatic compound biosynthetic process (GO:0019438)|biological_process (GO:0008150)|biosynthetic process (GO:0009058)|carbohydrate derivative biosynthetic process (GO:1901137)|carbohydrate derivative metabolic process (GO:1901135)|carboxyl…	acid-thiol ligase activity (GO:0016878)|arachidonate-CoA ligase activity (GO:0047676)|ATP-dependent activity (GO:0140657)|catalytic activity (GO:0003824)|CoA-ligase activity (GO:0016405)|fatty acid ligase activity (GO:0015645)|ligase activity (GO:0016874)|ligase activity, forming carbon-sulfur bonds (GO:0016877)|long-chain fatty acid-CoA ligase activity (GO:0004467)|molecular_function (GO:0003674)	cellular anatomical entity (GO:0110165)|cellular_component (GO:0005575)|cytoplasm (GO:0005737)|endomembrane system (GO:0012505)|endoplasmic reticulum (GO:0005783)|intracellular anatomical structure (GO:0005622)|intracellular membrane-bounded organelle (GO:0043231)|intracellular organelle (GO:0043229)|membrane-bounded organelle (GO:0043227)|membrane (GO:0016020)|organelle (GO:0043226)	chr1		dre00061 Fatty acid biosynthesis|dre00071 Fatty acid degradation|dre01100 Metabolic pathways|dre01212 Fatty acid metabolism|dre03320 PPAR signaling pathway|dre04146 Peroxisome|dre04216 Ferroptosis|dre04920 Adipocytokine signaling pathway	Fatty acid biosynthesis (WP1352)|Mitochondrial long chain fatty acid beta-oxidation (WP498)	-	-	-	-	-	-	-	DOWN	-	-	-	UP	P4	P6	4.68123	4.29983	4.95311	4.32152	5.22972	4.86304	4.98533	5.02766	4.45379	4.47835	4.32913	5.05655
adtrp1		androgen dependent TFPI regulating protein 1	anatomical structure development (GO:0048856)|biological_process (GO:0008150)|cell development (GO:0048468)|cell differentiation (GO:0030154)|cellular developmental process (GO:0048869)|cellular process (GO:0009987)|definitive hemopoiesis (GO:0060216)|developmental process (GO:0032502)|hematopoietic progenitor cell differentiation (GO:0002244)|hematopoietic stem cell differentiation (GO:0060218)|…		cellular anatomical entity (GO:0110165)|cellular_component (GO:0005575)|endomembrane system (GO:0012505)|membrane (GO:0016020)	chr23				-	-	UP	-	-	-	DOWN	-	DOWN	-	-	DOWN	P4	P1	1.91616	0.998295	1.79904	1.41085	1.51317	0.918341	1.45631	0.962764	1.22572	0.755043	1.90111	0.827802
ahrra		aryl-hydrocarbon receptor repressor a	aromatic compound biosynthetic process (GO:0019438)|biological regulation (GO:0065007)|biological_process (GO:0008150)|biosynthetic process (GO:0009058)|cellular aromatic compound metabolic process (GO:0006725)|cellular biosynthetic process (GO:0044249)|cellular metabolic process (GO:0044237)|cellular nitrogen compound biosynthetic process (GO:0044271)|cellular nitrogen compound metabolic process…	binding (GO:0005488)|DNA binding (GO:0003677)|heterocyclic compound binding (GO:1901363)|molecular_function (GO:0003674)|nucleic acid binding (GO:0003676)|organic cyclic compound binding (GO:0097159)|protein binding (GO:0005515)|protein dimerization activity (GO:0046983)	cellular anatomical entity (GO:0110165)|cellular_component (GO:0005575)|intracellular anatomical structure (GO:0005622)|intracellular membrane-bounded organelle (GO:0043231)|intracellular organelle (GO:0043229)|membrane-bounded organelle (GO:0043227)|nucleus (GO:0005634)|organelle (GO:0043226)	chr24				-	-	DOWN	-	-	-	DOWN	-	DOWN	-	DOWN	DOWN	P4	P3	1.86709	1.00584	1.67654	1.78681	1.69097	1.03921	1.27596	1.1537	1.83391	0.467311	1.17594	0.533516
ahsa1b		AHA1, activator of heat shock protein ATPase homolog 1b	biological regulation (GO:0065007)|biological_process (GO:0008150)|cellular process (GO:0009987)|positive regulation of ATP-dependent activity (GO:0032781)|positive regulation of molecular function (GO:0044093)|protein folding (GO:0006457)|regulation of ATP-dependent activity (GO:0043462)|regulation of molecular function (GO:0065009)	ATPase activator activity (GO:0001671)|ATPase regulator activity (GO:0060590)|binding (GO:0005488)|chaperone binding (GO:0051087)|heat shock protein binding (GO:0031072)|Hsp90 protein binding (GO:0051879)|molecular function activator activity (GO:0140677)|molecular function regulator activity (GO:0098772)|molecular_function (GO:0003674)|protein binding (GO:0005515)	cellular anatomical entity (GO:0110165)|cellular_component (GO:0005575)|cytoplasm (GO:0005737)|cytosol (GO:0005829)|intracellular anatomical structure (GO:0005622)	chr17				-	-	-	UP	UP	UP	DOWN	-	DOWN	-	DOWN	-	P4	P3	5.9623	5.03983	6.00219	6.44646	6.30013	5.26534	6.4148	6.35373	6.25944	5.1001	6.20244	5.78645
arl1		ADP-ribosylation factor-like 1	activation of phospholipase D activity (GO:0031584)|biological regulation (GO:0065007)|biological_process (GO:0008150)|cellular component organization (GO:0016043)|cellular component organization or biogenesis (GO:0071840)|cellular localization (GO:0051641)|cellular macromolecule localization (GO:0070727)|cellular metabolic process (GO:0044237)|cellular process (GO:0009987)|cytosolic transport (G…	anion binding (GO:0043168)|binding (GO:0005488)|carbohydrate derivative binding (GO:0097367)|catalytic activity (GO:0003824)|enzyme activator activity (GO:0008047)|enzyme regulator activity (GO:0030234)|GTP binding (GO:0005525)|GTPase activity (GO:0003924)|guanyl nucleotide binding (GO:0019001)|guanyl ribonucleotide binding (GO:0032561)|heterocyclic compound binding (GO:1901363)|hydrolase activit…	cellular anatomical entity (GO:0110165)|cellular_component (GO:0005575)|cytoplasm (GO:0005737)|endomembrane system (GO:0012505)|Golgi apparatus (GO:0005794)|Golgi apparatus subcompartment (GO:0098791)|intracellular anatomical structure (GO:0005622)|intracellular membrane-bounded organelle (GO:0043231)|intracellular organelle (GO:0043229)|membrane-bounded organelle (GO:0043227)|organelle (GO:00432…	chr4				-	-	-	UP	-	-	DOWN	-	DOWN	DOWN	DOWN	DOWN	P4	P3	7.394	6.26323	7.26431	7.52848	7.41363	6.04716	7.04918	6.1433	6.85694	5.73752	6.72753	5.73374
arrdc1b		arrestin domain containing 1b	biological_process (GO:0008150)|cellular localization (GO:0051641)|cellular macromolecule localization (GO:0070727)|cellular process (GO:0009987)|establishment of localization (GO:0051234)|establishment of protein localization (GO:0045184)|localization (GO:0051179)|macromolecule localization (GO:0033036)|nitrogen compound transport (GO:0071705)|organic substance transport (GO:0071702)|protein loc…	binding (GO:0005488)|enzyme-substrate adaptor activity (GO:0140767)|enzyme binding (GO:0019899)|molecular adaptor activity (GO:0060090)|molecular_function (GO:0003674)|protein-macromolecule adaptor activity (GO:0030674)|protein binding (GO:0005515)|ubiquitin-like protein ligase binding (GO:0044389)|ubiquitin ligase-substrate adaptor activity (GO:1990756)|ubiquitin protein ligase binding (GO:00316…	cellular anatomical entity (GO:0110165)|cellular_component (GO:0005575)|cytoplasm (GO:0005737)|intracellular anatomical structure (GO:0005622)	chr21				-	-	-	UP	-	-	DOWN	-	DOWN	-	DOWN	-	P4	P3	4.33638	3.42622	4.45336	4.24135	3.43065	2.647	3.16956	2.80961	4.00203	3.16042	3.93265	3.55296
asph		aspartate beta-hydroxylase	biological_process (GO:0008150)|macromolecule metabolic process (GO:0043170)|macromolecule modification (GO:0043412)|metabolic process (GO:0008152)|nitrogen compound metabolic process (GO:0006807)|organic substance metabolic process (GO:0071704)|organonitrogen compound metabolic process (GO:1901564)|peptidyl-amino acid modification (GO:0018193)|peptidyl-aspartic acid hydroxylation (GO:0042264)|pe…	2-oxoglutarate-dependent dioxygenase activity (GO:0016706)|catalytic activity (GO:0003824)|catalytic activity, acting on a protein (GO:0140096)|dioxygenase activity (GO:0051213)|molecular_function (GO:0003674)|oxidoreductase activity (GO:0016491)|oxidoreductase activity, acting on paired donors, with incorporation or reduction of molecular oxygen (GO:0016705)|peptidyl-aspartic acid 3-dioxygenase …	cellular anatomical entity (GO:0110165)|cellular_component (GO:0005575)|cytoplasm (GO:0005737)|endomembrane system (GO:0012505)|endoplasmic reticulum (GO:0005783)|intracellular anatomical structure (GO:0005622)|intracellular membrane-bounded organelle (GO:0043231)|intracellular organelle (GO:0043229)|membrane-bounded organelle (GO:0043227)|membrane (GO:0016020)|organelle (GO:0043226)	chr2				-	-	-	UP	-	-	DOWN	-	DOWN	DOWN	-	-	P4	P3	6.26842	5.00981	5.9187	5.94298	5.35522	4.27103	5.18348	4.27471	4.78691	4.35008	4.66233	4.3055
atp6ap2		ATPase H+ transporting accessory protein 2	anatomical structure development (GO:0048856)|animal organ development (GO:0048513)|apical protein localization (GO:0045176)|biological regulation (GO:0065007)|biological_process (GO:0008150)|cell-cell signaling (GO:0007267)|cell-cell signaling by wnt (GO:0198738)|cell communication (GO:0007154)|cell surface receptor signaling pathway (GO:0007166)|cell surface receptor signaling pathway involved …	molecular transducer activity (GO:0060089)|molecular_function (GO:0003674)|signaling receptor activity (GO:0038023)	autophagosome (GO:0005776)|autophagosome membrane (GO:0000421)|axon (GO:0030424)|bounding membrane of organelle (GO:0098588)|cell junction (GO:0030054)|cell leading edge (GO:0031252)|cell periphery (GO:0071944)|cell projection (GO:0042995)|cell projection membrane (GO:0031253)|cell surface (GO:0009986)|cellular anatomical entity (GO:0110165)|cellular_component (GO:0005575)|cytoplasm (GO:0005737)|…	chr22			Oxidative phosphorylation (WP1335)	-	-	-	-	-	UP	-	-	DOWN	-	-	-	P4	P8	7.20222	6.93948	7.26512	7.29469	8.06595	7.47477	7.94174	8.02298	8.1505	7.58199	8.2298	8.18828
b4galt4		UDP-Gal:betaGlcNAc beta 1,4- galactosyltransferase, polypeptide 4	biological_process (GO:0008150)|biosynthetic process (GO:0009058)|carbohydrate derivative biosynthetic process (GO:1901137)|carbohydrate derivative metabolic process (GO:1901135)|carbohydrate metabolic process (GO:0005975)|cellular biosynthetic process (GO:0044249)|cellular macromolecule biosynthetic process (GO:0034645)|cellular macromolecule metabolic process (GO:0044260)|cellular metabolic pro…	catalytic activity (GO:0003824)|glycosyltransferase activity (GO:0016757)|molecular_function (GO:0003674)|transferase activity (GO:0016740)	cellular anatomical entity (GO:0110165)|cellular_component (GO:0005575)|cytoplasm (GO:0005737)|endomembrane system (GO:0012505)|Golgi apparatus (GO:0005794)|Golgi apparatus subcompartment (GO:0098791)|Golgi cisterna (GO:0031985)|Golgi cisterna membrane (GO:0032580)|Golgi stack (GO:0005795)|intracellular anatomical structure (GO:0005622)|intracellular membrane-bounded organelle (GO:0043231)|intrac…	chr5		dre00533 Glycosaminoglycan biosynthesis - keratan sulfate|dre00601 Glycosphingolipid biosynthesis - lacto and neolacto series|dre01100 Metabolic pathways		-	-	-	-	UP	UP	-	-	DOWN	-	DOWN	-	P4	P8	5.49647	5.58053	5.61019	5.4919	4.70039	3.67615	4.86945	4.9272	4.60408	4.00645	4.68722	4.65919
babam2		BRISC and BRCA1 A complex member 2	apoptotic process (GO:0006915)|biological regulation (GO:0065007)|biological_process (GO:0008150)|cell cycle (GO:0007049)|cell death (GO:0008219)|cell division (GO:0051301)|cellular aromatic compound metabolic process (GO:0006725)|cellular component organization (GO:0016043)|cellular component organization or biogenesis (GO:0071840)|cellular macromolecule metabolic process (GO:0044260)|cellular m…	binding (GO:0005488)|modification-dependent protein binding (GO:0140030)|molecular_function (GO:0003674)|polyubiquitin modification-dependent protein binding (GO:0031593)|protein binding (GO:0005515)	BRCA1-A complex (GO:0070531)|BRISC complex (GO:0070552)|cellular anatomical entity (GO:0110165)|cellular_component (GO:0005575)|cytoplasm (GO:0005737)|intracellular anatomical structure (GO:0005622)|intracellular membrane-bounded organelle (GO:0043231)|intracellular organelle (GO:0043229)|membrane-bounded organelle (GO:0043227)|nuclear protein-containing complex (GO:0140513)|nucleus (GO:0005634)|…	chr17		dre03440 Homologous recombination		-	-	-	-	UP	-	DOWN	-	-	-	-	-	P4	P1	2.5109	1.62956	2.44149	2.09031	2.24946	1.72295	2.73725	2.41033	1.98345	1.81233	2.35579	1.79266
bloc1s5		biogenesis of lysosomal organelles complex-1, subunit 5, muted			BLOC-1 complex (GO:0031083)|BLOC complex (GO:0031082)|cellular anatomical entity (GO:0110165)|cellular_component (GO:0005575)|cytoplasm (GO:0005737)|cytoplasmic vesicle (GO:0031410)|endomembrane system (GO:0012505)|intracellular anatomical structure (GO:0005622)|intracellular membrane-bounded organelle (GO:0043231)|intracellular organelle (GO:0043229)|intracellular protein-containing complex (GO:…	chr24				-	-	-	UP	UP	UP	DOWN	-	DOWN	-	DOWN	-	P4	P3	4.24598	3.18816	4.30567	4.0142	4.63378	3.74005	4.63054	4.43399	4.64544	3.00851	4.27239	4.13609
borcs7		BLOC-1 related complex subunit 7	biological_process (GO:0008150)	molecular_function (GO:0003674)	BORC complex (GO:0099078)|bounding membrane of organelle (GO:0098588)|cellular anatomical entity (GO:0110165)|cellular_component (GO:0005575)|cytoplasm (GO:0005737)|intracellular anatomical structure (GO:0005622)|intracellular membrane-bounded organelle (GO:0043231)|intracellular organelle (GO:0043229)|intracellular protein-containing complex (GO:0140535)|lysosomal membrane (GO:0005765)|lysosome …	chr13				-	-	-	-	UP	UP	DOWN	-	DOWN	-	DOWN	-	P4	P3	3.97813	2.94006	3.99869	3.46487	4.46735	3.00249	4.51752	4.21909	4.26595	2.72875	4.22003	3.912
btf3		basic transcription factor 3			cellular anatomical entity (GO:0110165)|cellular_component (GO:0005575)|cytoplasm (GO:0005737)|cytosol (GO:0005829)|intracellular anatomical structure (GO:0005622)|intracellular non-membrane-bounded organelle (GO:0043232)|intracellular organelle (GO:0043229)|nascent polypeptide-associated complex (GO:0005854)|non-membrane-bounded organelle (GO:0043228)|organelle (GO:0043226)|polysomal ribosome (G…	chr5				-	-	-	UP	-	-	DOWN	-	DOWN	DOWN	DOWN	DOWN	P4	P3	9.97125	8.51112	10.1672	10.1044	8.93527	7.48355	8.82333	8.04135	8.94525	7.55777	8.91636	7.75019
bzw1a		basic leucine zipper and W2 domains 1a			cellular anatomical entity (GO:0110165)|cellular_component (GO:0005575)|cytoplasm (GO:0005737)|intracellular anatomical structure (GO:0005622)	chr22				-	-	-	UP	UP	UP	DOWN	-	DOWN	-	DOWN	-	P4	P3	9.32993	8.01553	9.54689	9.7488	9.50273	7.97297	9.63584	9.49562	9.3085	7.61198	9.02598	9.01047
calm2a		calmodulin 2a (phosphorylase kinase, delta)	biological regulation (GO:0065007)|biological_process (GO:0008150)|calcium-mediated signaling (GO:0019722)|cell communication (GO:0007154)|cellular process (GO:0009987)|cellular response to stimulus (GO:0051716)|intracellular signal transduction (GO:0035556)|regulation of biological process (GO:0050789)|regulation of cellular process (GO:0050794)|response to stimulus (GO:0050896)|second-messenger…	binding (GO:0005488)|calcium ion binding (GO:0005509)|cation binding (GO:0043169)|ion binding (GO:0043167)|metal ion binding (GO:0046872)|molecular_function (GO:0003674)		chr13		dre04020 Calcium signaling pathway|dre04070 Phosphatidylinositol signaling system|dre04114 Oocyte meiosis|dre04218 Cellular senescence|dre04261 Adrenergic signaling in cardiomyocytes|dre04270 Vascular smooth muscle contraction|dre04371 Apelin signaling pathway|dre04625 C-type lectin receptor signaling pathway|dre04744 Phototransduction|dre04910 Insulin signaling pathway|dre04912 GnRH signaling pa…		-	-	-	UP	-	-	-	-	DOWN	-	DOWN	-	P4	P3	7.77347	7.25419	8.02575	8.21161	8.60181	7.87363	8.7326	8.19125	8.82388	8.09238	8.84788	8.5719
camsap1b		calmodulin regulated spectrin-associated protein 1b	anatomical structure development (GO:0048856)|anatomical structure morphogenesis (GO:0009653)|biological regulation (GO:0065007)|biological_process (GO:0008150)|cell development (GO:0048468)|cell differentiation (GO:0030154)|cell morphogenesis (GO:0000902)|cell projection organization (GO:0030030)|cellular component assembly (GO:0022607)|cellular component biogenesis (GO:0044085)|cellular compone…	binding (GO:0005488)|cytoskeletal protein binding (GO:0008092)|microtubule binding (GO:0008017)|microtubule minus-end binding (GO:0051011)|molecular_function (GO:0003674)|protein binding (GO:0005515)|tubulin binding (GO:0015631)	cellular anatomical entity (GO:0110165)|cellular_component (GO:0005575)|cytoskeleton (GO:0005856)|intracellular anatomical structure (GO:0005622)|intracellular non-membrane-bounded organelle (GO:0043232)|intracellular organelle (GO:0043229)|microtubule (GO:0005874)|microtubule cytoskeleton (GO:0015630)|microtubule end (GO:1990752)|microtubule minus-end (GO:0036449)|non-membrane-bounded organelle …	chr5				-	-	-	UP	UP	-	DOWN	-	DOWN	-	DOWN	-	P4	P3	5.1343	4.02185	5.22159	5.36625	4.84897	3.66823	4.82473	4.88904	4.52253	3.72303	4.42045	4.01436
caprin2		caprin family member 2	amide biosynthetic process (GO:0043604)|amide metabolic process (GO:0043603)|anatomical structure development (GO:0048856)|anatomical structure morphogenesis (GO:0009653)|axis specification (GO:0009798)|biological regulation (GO:0065007)|biological_process (GO:0008150)|biosynthetic process (GO:0009058)|canonical Wnt signaling pathway (GO:0060070)|cell-cell signaling (GO:0007267)|cell-cell signali…	binding (GO:0005488)|cation binding (GO:0043169)|heterocyclic compound binding (GO:1901363)|ion binding (GO:0043167)|metal ion binding (GO:0046872)|molecular_function (GO:0003674)|nucleic acid binding (GO:0003676)|organic cyclic compound binding (GO:0097159)|protein binding (GO:0005515)|RNA binding (GO:0003723)|signaling receptor binding (GO:0005102)	cell periphery (GO:0071944)|cellular anatomical entity (GO:0110165)|cellular_component (GO:0005575)|cytoplasm (GO:0005737)|intracellular anatomical structure (GO:0005622)|membrane (GO:0016020)|plasma membrane (GO:0005886)	chr4				-	-	-	-	UP	UP	-	-	DOWN	-	-	-	P4	P3	1.16696	0.474954	0.821805	0.703557	1.13931	0.46156	1.01522	1.11826	0.932017	0.017875	1.31214	1.51986
ccbl2	kyat3	-	-	-	-	-	-	-	-	DOWN	-	-	UP	-	-	DOWN	-	-	-	DOWN	-	P4	P6	2.0862	0.98302	1.38322	1.61281	0.981558	1.43621	1.19443	1.29192	1.58864	0.726128	1.41534	1.23633
cd99		CD99 molecule	biological regulation (GO:0065007)|biological_process (GO:0008150)|cell-cell adhesion (GO:0098609)|cell adhesion (GO:0007155)|cell migration (GO:0016477)|cell motility (GO:0048870)|cellular extravasation (GO:0045123)|cellular process (GO:0009987)|granulocyte migration (GO:0097530)|homotypic cell-cell adhesion (GO:0034109)|immune system process (GO:0002376)|leukocyte migration (GO:0050900)|locomot…	molecular_function (GO:0003674)	cell periphery (GO:0071944)|cellular anatomical entity (GO:0110165)|cellular_component (GO:0005575)|membrane (GO:0016020)|plasma membrane (GO:0005886)	chr1		dre04514 Cell adhesion molecules		-	-	-	UP	UP	UP	DOWN	-	DOWN	-	DOWN	-	P4	P3	8.29631	6.94498	8.18964	8.51087	5.66438	4.6081	5.60516	5.46503	5.63835	4.48167	5.57348	5.98456
cdc25b		cell division cycle 25B	anatomical structure development (GO:0048856)|biological regulation (GO:0065007)|biological_process (GO:0008150)|cell cycle (GO:0007049)|cell cycle G2/M phase transition (GO:0044839)|cell cycle phase transition (GO:0044770)|cell cycle process (GO:0022402)|cell division (GO:0051301)|cellular metabolic process (GO:0044237)|cellular process (GO:0009987)|dephosphorylation (GO:0016311)|developmental p…	catalytic activity (GO:0003824)|catalytic activity, acting on a protein (GO:0140096)|hydrolase activity (GO:0016787)|hydrolase activity, acting on ester bonds (GO:0016788)|molecular_function (GO:0003674)|phosphatase activity (GO:0016791)|phosphoprotein phosphatase activity (GO:0004721)|phosphoric ester hydrolase activity (GO:0042578)|protein tyrosine phosphatase activity (GO:0004725)	cellular anatomical entity (GO:0110165)|cellular_component (GO:0005575)|cytoplasm (GO:0005737)|intracellular anatomical structure (GO:0005622)|intracellular membrane-bounded organelle (GO:0043231)|intracellular organelle (GO:0043229)|membrane-bounded organelle (GO:0043227)|nucleus (GO:0005634)|organelle (GO:0043226)	chr13		dre04010 MAPK signaling pathway|dre04110 Cell cycle|dre04914 Progesterone-mediated oocyte maturation	Cell cycle (WP1393)	-	-	DOWN	UP	UP	UP	DOWN	-	DOWN	-	DOWN	-	P4	P3	5.70591	4.17345	5.3916	5.65358	5.07189	3.17591	4.678	4.53555	4.99596	3.34585	4.36723	4.22144
cdc34b		cell division cycle 34 homolog (S. cerevisiae) b	biological_process (GO:0008150)|catabolic process (GO:0009056)|cellular catabolic process (GO:0044248)|cellular macromolecule catabolic process (GO:0044265)|cellular macromolecule metabolic process (GO:0044260)|cellular metabolic process (GO:0044237)|cellular process (GO:0009987)|macromolecule catabolic process (GO:0009057)|macromolecule metabolic process (GO:0043170)|macromolecule modification (…	adenyl nucleotide binding (GO:0030554)|adenyl ribonucleotide binding (GO:0032559)|anion binding (GO:0043168)|ATP binding (GO:0005524)|binding (GO:0005488)|carbohydrate derivative binding (GO:0097367)|catalytic activity (GO:0003824)|catalytic activity, acting on a protein (GO:0140096)|heterocyclic compound binding (GO:1901363)|ion binding (GO:0043167)|molecular_function (GO:0003674)|nucleoside pho…		chr2		dre04120 Ubiquitin mediated proteolysis		-	-	-	UP	UP	-	DOWN	UP	DOWN	-	DOWN	-	P4	P3	5.32908	4.31816	5.32954	6.05369	5.13018	4.49625	5.16492	5.53174	5.02481	4.38319	4.73976	4.95598
cdc42		cell division cycle 42	actin cytoskeleton organization (GO:0030036)|actin filament-based process (GO:0030029)|ameboidal-type cell migration (GO:0001667)|anatomical structure development (GO:0048856)|anatomical structure formation involved in morphogenesis (GO:0048646)|anatomical structure homeostasis (GO:0060249)|anatomical structure morphogenesis (GO:0009653)|angiogenesis (GO:0001525)|animal organ development (GO:0048…	anion binding (GO:0043168)|binding (GO:0005488)|carbohydrate derivative binding (GO:0097367)|catalytic activity (GO:0003824)|GTP binding (GO:0005525)|GTPase activity (GO:0003924)|guanyl nucleotide binding (GO:0019001)|guanyl ribonucleotide binding (GO:0032561)|heterocyclic compound binding (GO:1901363)|hydrolase activity (GO:0016787)|hydrolase activity, acting on acid anhydrides (GO:0016817)|hydr…	cell periphery (GO:0071944)|cellular anatomical entity (GO:0110165)|cellular_component (GO:0005575)|membrane (GO:0016020)|midbody (GO:0030496)|plasma membrane (GO:0005886)	chr11		dre04010 MAPK signaling pathway|dre04144 Endocytosis|dre04370 VEGF signaling pathway|dre04510 Focal adhesion|dre04520 Adherens junction|dre04530 Tight junction|dre04810 Regulation of actin cytoskeleton|dre04912 GnRH signaling pathway|dre05132 Salmonella infection	Canonical wnt signaling (WP566)|Non-canonical Wnt pathway (WP215)	-	-	-	UP	-	UP	DOWN	-	-	-	-	-	P4	P3	7.75136	6.81068	7.77568	8.02638	8.2728	7.80304	8.16011	8.17289	7.8485	7.27848	7.82108	7.87208
cdk4		cyclin-dependent kinase 4	biological regulation (GO:0065007)|biological_process (GO:0008150)|cell communication (GO:0007154)|cell cycle (GO:0007049)|cell cycle G1/S phase transition (GO:0044843)|cell cycle G2/M phase transition (GO:0044839)|cell cycle phase transition (GO:0044770)|cell cycle process (GO:0022402)|cellular metabolic process (GO:0044237)|cellular process (GO:0009987)|cellular response to stimulus (GO:0051716…	adenyl nucleotide binding (GO:0030554)|adenyl ribonucleotide binding (GO:0032559)|anion binding (GO:0043168)|ATP binding (GO:0005524)|binding (GO:0005488)|carbohydrate derivative binding (GO:0097367)|catalytic activity (GO:0003824)|catalytic activity, acting on a protein (GO:0140096)|cyclin-dependent protein kinase activity (GO:0097472)|cyclin-dependent protein serine/threonine kinase activity (G…	catalytic complex (GO:1902494)|cellular anatomical entity (GO:0110165)|cellular_component (GO:0005575)|cyclin-dependent protein kinase holoenzyme complex (GO:0000307)|cytoplasm (GO:0005737)|intracellular anatomical structure (GO:0005622)|intracellular membrane-bounded organelle (GO:0043231)|intracellular organelle (GO:0043229)|membrane-bounded organelle (GO:0043227)|nucleus (GO:0005634)|organelle…	chr11		dre04110 Cell cycle|dre04115 p53 signaling pathway|dre04218 Cellular senescence|dre04530 Tight junction	B cell receptor signaling pathway (WP1354)|Cell cycle (WP1393)|IL-7 signaling pathway (WP1346)|TGF-beta receptor signaling pathway (WP1367)	-	-	UP	UP	-	-	-	-	-	DOWN	-	DOWN	P4	P1	1.76989	1.19162	2.04922	1.87298	1.19977	0.640515	1.39409	0.224386	0.809413	0.457766	1.54039	0.638283
cdk5		cyclin-dependent kinase 5	anatomical structure development (GO:0048856)|anatomical structure formation involved in morphogenesis (GO:0048646)|anatomical structure morphogenesis (GO:0009653)|animal organ development (GO:0048513)|animal organ morphogenesis (GO:0009887)|apoptotic process (GO:0006915)|aromatic compound biosynthetic process (GO:0019438)|axon development (GO:0061564)|axonogenesis (GO:0007409)|biological regulat…	adenyl nucleotide binding (GO:0030554)|adenyl ribonucleotide binding (GO:0032559)|anion binding (GO:0043168)|ATP binding (GO:0005524)|binding (GO:0005488)|carbohydrate derivative binding (GO:0097367)|catalytic activity (GO:0003824)|catalytic activity, acting on a protein (GO:0140096)|cyclin-dependent protein kinase activity (GO:0097472)|cyclin-dependent protein serine/threonine kinase activity (G…	cellular anatomical entity (GO:0110165)|cellular_component (GO:0005575)|cytoplasm (GO:0005737)|intracellular anatomical structure (GO:0005622)|intracellular membrane-bounded organelle (GO:0043231)|intracellular organelle (GO:0043229)|membrane-bounded organelle (GO:0043227)|nucleus (GO:0005634)|organelle (GO:0043226)	chr24			IL-6 signaling pathway (WP1322)	-	-	-	-	-	UP	-	-	-	-	DOWN	-	P4	P3	2.12209	1.8007	2.4501	2.12447	2.85401	2.35965	3.18328	2.86714	3.01369	2.24321	3.21674	3.35042
cers3b		ceramide synthase 3b	amide biosynthetic process (GO:0043604)|amide metabolic process (GO:0043603)|biological_process (GO:0008150)|biosynthetic process (GO:0009058)|cellular biosynthetic process (GO:0044249)|cellular lipid metabolic process (GO:0044255)|cellular metabolic process (GO:0044237)|cellular nitrogen compound biosynthetic process (GO:0044271)|cellular nitrogen compound metabolic process (GO:0034641)|cellular…	acyltransferase activity (GO:0016746)|acyltransferase activity, transferring groups other than amino-acyl groups (GO:0016747)|binding (GO:0005488)|catalytic activity (GO:0003824)|DNA binding (GO:0003677)|heterocyclic compound binding (GO:1901363)|molecular_function (GO:0003674)|N-acyltransferase activity (GO:0016410)|nucleic acid binding (GO:0003676)|organic cyclic compound binding (GO:0097159)|s…	cellular anatomical entity (GO:0110165)|cellular_component (GO:0005575)|cytoplasm (GO:0005737)|endomembrane system (GO:0012505)|endoplasmic reticulum (GO:0005783)|endoplasmic reticulum membrane (GO:0005789)|endoplasmic reticulum subcompartment (GO:0098827)|intracellular anatomical structure (GO:0005622)|intracellular membrane-bounded organelle (GO:0043231)|intracellular organelle (GO:0043229)|mem…	chr18		dre00600 Sphingolipid metabolism|dre01100 Metabolic pathways		-	-	-	UP	UP	-	DOWN	-	-	-	DOWN	-	P4	P3	5.32253	3.78495	5.15652	4.93515	3.71182	3.15866	4.06153	3.84319	3.66501	2.66194	3.45323	3.23259
cert1a		ceramide transporter 1a	amide transport (GO:0042886)|anatomical structure development (GO:0048856)|animal organ development (GO:0048513)|biological_process (GO:0008150)|cellular component organization (GO:0016043)|cellular component organization or biogenesis (GO:0071840)|cellular localization (GO:0051641)|cellular process (GO:0009987)|ceramide transport (GO:0035627)|developmental process (GO:0032502)|ER to Golgi cerami…	amide binding (GO:0033218)|anion binding (GO:0043168)|binding (GO:0005488)|ceramide 1-phosphate binding (GO:1902387)|ceramide 1-phosphate transfer activity (GO:1902388)|ceramide binding (GO:0097001)|ceramide transfer activity (GO:0120017)|ion binding (GO:0043167)|lipid binding (GO:0008289)|lipid transfer activity (GO:0120013)|lipid transporter activity (GO:0005319)|molecular_function (GO:0003674)…	cellular anatomical entity (GO:0110165)|cellular_component (GO:0005575)|cytoplasm (GO:0005737)|cytosol (GO:0005829)|endomembrane system (GO:0012505)|endoplasmic reticulum (GO:0005783)|Golgi apparatus (GO:0005794)|intracellular anatomical structure (GO:0005622)|intracellular membrane-bounded organelle (GO:0043231)|intracellular organelle (GO:0043229)|membrane-bounded organelle (GO:0043227)|organel…	chr5				-	-	-	-	UP	-	-	-	DOWN	-	DOWN	DOWN	P4	P1	1.48833	0.808338	1.90245	1.43945	2.04563	1.12527	2.12677	1.78681	1.56207	0.505065	1.42085	0.572257
cfl1		cofilin 1	actin cytoskeleton organization (GO:0030036)|actin filament-based process (GO:0030029)|actin filament depolymerization (GO:0030042)|actin filament fragmentation (GO:0030043)|actin filament organization (GO:0007015)|actin filament severing (GO:0051014)|actin polymerization or depolymerization (GO:0008154)|anatomical structure development (GO:0048856)|anatomical structure morphogenesis (GO:0009653)…	actin binding (GO:0003779)|actin filament binding (GO:0051015)|binding (GO:0005488)|cytoskeletal protein binding (GO:0008092)|molecular_function (GO:0003674)|protein-containing complex binding (GO:0044877)|protein binding (GO:0005515)	actin cytoskeleton (GO:0015629)|cellular anatomical entity (GO:0110165)|cellular_component (GO:0005575)|cytoplasm (GO:0005737)|cytoskeleton (GO:0005856)|intracellular anatomical structure (GO:0005622)|intracellular membrane-bounded organelle (GO:0043231)|intracellular non-membrane-bounded organelle (GO:0043232)|intracellular organelle (GO:0043229)|membrane-bounded organelle (GO:0043227)|membrane …	chr14		dre04810 Regulation of actin cytoskeleton		-	-	-	UP	UP	UP	DOWN	-	DOWN	DOWN	DOWN	DOWN	P4	P3	11.381	9.59757	11.399	11.196	12.3189	10.1651	12.349	11.6685	11.7855	9.79314	11.6883	10.9274
chchd3b		coiled-coil-helix-coiled-coil-helix domain containing 3b	biological_process (GO:0008150)|cellular component organization (GO:0016043)|cellular component organization or biogenesis (GO:0071840)|cellular process (GO:0009987)|inner mitochondrial membrane organization (GO:0007007)|membrane organization (GO:0061024)|mitochondrial membrane organization (GO:0007006)|mitochondrion organization (GO:0007005)|organelle organization (GO:0006996)		cellular anatomical entity (GO:0110165)|cellular_component (GO:0005575)|cytoplasm (GO:0005737)|envelope (GO:0031975)|inner mitochondrial membrane protein complex (GO:0098800)|intracellular anatomical structure (GO:0005622)|intracellular membrane-bounded organelle (GO:0043231)|intracellular organelle (GO:0043229)|membrane-bounded organelle (GO:0043227)|membrane (GO:0016020)|membrane protein comple…	chr25				-	-	-	UP	UP	UP	DOWN	-	DOWN	-	DOWN	-	P4	P3	2.00655	1.19087	2.14128	2.14648	2.13801	1.30003	2.53544	2.49721	1.97404	0.870658	2.54531	2.18969
chic1		cysteine-rich hydrophobic domain 1			cellular anatomical entity (GO:0110165)|cellular_component (GO:0005575)|membrane (GO:0016020)	chr14				-	-	-	UP	-	-	DOWN	-	-	-	-	-	P4	P6	3.94196	2.8481	3.91384	3.54964	3.18745	2.86576	3.58235	3.35264	3.52655	3.19437	3.46225	3.21928
cirbpa		cold inducible RNA binding protein a	biological regulation (GO:0065007)|biological_process (GO:0008150)|cellular aromatic compound metabolic process (GO:0006725)|cellular metabolic process (GO:0044237)|cellular nitrogen compound metabolic process (GO:0034641)|cellular process (GO:0009987)|gene expression (GO:0010467)|heterocycle metabolic process (GO:0046483)|macromolecule metabolic process (GO:0043170)|metabolic process (GO:0008152…	binding (GO:0005488)|heterocyclic compound binding (GO:1901363)|molecular_function (GO:0003674)|nucleic acid binding (GO:0003676)|organic cyclic compound binding (GO:0097159)|RNA binding (GO:0003723)	cellular anatomical entity (GO:0110165)|cellular_component (GO:0005575)|intracellular anatomical structure (GO:0005622)|intracellular membrane-bounded organelle (GO:0043231)|intracellular organelle (GO:0043229)|membrane-bounded organelle (GO:0043227)|nuclear protein-containing complex (GO:0140513)|nucleus (GO:0005634)|organelle (GO:0043226)|protein-containing complex (GO:0032991)|ribonucleoprotei…	chr2				-	-	-	UP	UP	UP	DOWN	-	DOWN	-	DOWN	-	P4	P3	9.61031	8.72449	9.78069	9.43655	9.45895	8.36958	9.51945	9.43674	8.99481	8.12735	8.83859	8.85899
clic4		chloride intracellular channel 4	biological regulation (GO:0065007)|biological_process (GO:0008150)|cellular process (GO:0009987)|chloride transport (GO:0006821)|establishment of localization (GO:0051234)|glutathione metabolic process (GO:0006749)|inorganic anion transport (GO:0015698)|localization (GO:0051179)|metabolic process (GO:0008152)|monoatomic anion transport (GO:0006820)|monoatomic ion transmembrane transport (GO:00342…	channel activity (GO:0015267)|chloride channel activity (GO:0005254)|chloride transmembrane transporter activity (GO:0015108)|gated channel activity (GO:0022836)|inorganic anion transmembrane transporter activity (GO:0015103)|inorganic molecular entity transmembrane transporter activity (GO:0015318)|molecular_function (GO:0003674)|monoatomic anion channel activity (GO:0005253)|monoatomic anion tr…	cellular anatomical entity (GO:0110165)|cellular_component (GO:0005575)|chloride channel complex (GO:0034707)|cytoplasm (GO:0005737)|intracellular anatomical structure (GO:0005622)|ion channel complex (GO:0034702)|membrane (GO:0016020)|membrane protein complex (GO:0098796)|protein-containing complex (GO:0032991)|transmembrane transporter complex (GO:1902495)|transporter complex (GO:1990351)	chr17				-	-	-	UP	UP	UP	DOWN	-	DOWN	-	DOWN	-	P4	P3	8.44003	6.93018	8.23891	7.96345	7.35973	6.0216	7.31552	7.05952	6.85408	5.70178	6.83712	7.00045
cnot8		CCR4-NOT transcription complex, subunit 8	amide biosynthetic process (GO:0043604)|amide metabolic process (GO:0043603)|anatomical structure development (GO:0048856)|aromatic compound biosynthetic process (GO:0019438)|aromatic compound catabolic process (GO:0019439)|biological regulation (GO:0065007)|biological_process (GO:0008150)|biosynthetic process (GO:0009058)|catabolic process (GO:0009056)|cell development (GO:0048468)|cell differen…	3'-5'-RNA exonuclease activity (GO:0000175)|3'-5' exonuclease activity (GO:0008408)|binding (GO:0005488)|catalytic activity (GO:0003824)|catalytic activity, acting on a nucleic acid (GO:0140640)|catalytic activity, acting on RNA (GO:0140098)|exonuclease activity (GO:0004527)|exonuclease activity, active with either ribo- or deoxyribonucleic acids and producing 5'-phosphomonoesters (GO:0016796)|ex…	CCR4-NOT complex (GO:0030014)|CCR4-NOT core complex (GO:0030015)|cellular anatomical entity (GO:0110165)|cellular_component (GO:0005575)|cytoplasm (GO:0005737)|cytoplasmic ribonucleoprotein granule (GO:0036464)|intracellular anatomical structure (GO:0005622)|intracellular membrane-bounded organelle (GO:0043231)|intracellular non-membrane-bounded organelle (GO:0043232)|intracellular organelle (GO:…	chr21		dre03018 RNA degradation		-	-	-	UP	-	-	DOWN	-	DOWN	-	DOWN	DOWN	P4	P3	5.5752	4.89247	5.44439	5.89825	6.24989	5.03188	5.8472	5.39352	6.14835	4.66276	5.70447	5.0256
coq9		coenzyme Q9 homolog (S. cerevisiae)	biological_process (GO:0008150)|biosynthetic process (GO:0009058)|cellular biosynthetic process (GO:0044249)|cellular ketone metabolic process (GO:0042180)|cellular metabolic process (GO:0044237)|cellular process (GO:0009987)|ketone biosynthetic process (GO:0042181)|metabolic process (GO:0008152)|organic substance biosynthetic process (GO:1901576)|organic substance metabolic process (GO:0071704)|…	binding (GO:0005488)|lipid binding (GO:0008289)|molecular_function (GO:0003674)	cellular anatomical entity (GO:0110165)|cellular_component (GO:0005575)|cytoplasm (GO:0005737)|envelope (GO:0031975)|intracellular anatomical structure (GO:0005622)|intracellular membrane-bounded organelle (GO:0043231)|intracellular organelle (GO:0043229)|membrane-bounded organelle (GO:0043227)|membrane (GO:0016020)|mitochondrial envelope (GO:0005740)|mitochondrial inner membrane (GO:0005743)|mit…	chr25				-	-	-	UP	-	-	-	-	-	-	-	-	P4	-	3.70586	3.32135	3.9826	3.95484	4.16287	3.63223	4.1051	3.93232	4.31075	3.97949	4.2748	3.92421
cpm		carboxypeptidase M	amide metabolic process (GO:0043603)|biological_process (GO:0008150)|gene expression (GO:0010467)|macromolecule metabolic process (GO:0043170)|metabolic process (GO:0008152)|nitrogen compound metabolic process (GO:0006807)|organic substance metabolic process (GO:0071704)|organonitrogen compound metabolic process (GO:1901564)|peptide metabolic process (GO:0006518)|primary metabolic process (GO:004…	binding (GO:0005488)|carboxypeptidase activity (GO:0004180)|catalytic activity (GO:0003824)|catalytic activity, acting on a protein (GO:0140096)|cation binding (GO:0043169)|exopeptidase activity (GO:0008238)|hydrolase activity (GO:0016787)|ion binding (GO:0043167)|metal ion binding (GO:0046872)|metallocarboxypeptidase activity (GO:0004181)|metalloexopeptidase activity (GO:0008235)|metallopeptidas…	cellular anatomical entity (GO:0110165)|cellular_component (GO:0005575)|extracellular region (GO:0005576)|extracellular space (GO:0005615)	chr4				-	DOWN	-	UP	-	-	DOWN	-	DOWN	-	-	DOWN	P4	P6	3.60783	2.13075	3.5183	3.80476	2.12592	1.37682	1.53853	1.86294	1.71243	1.77241	2.19024	1.38325
cs		citrate synthase	aerobic respiration (GO:0009060)|biological_process (GO:0008150)|carbohydrate metabolic process (GO:0005975)|carboxylic acid metabolic process (GO:0019752)|cellular metabolic process (GO:0044237)|cellular process (GO:0009987)|cellular respiration (GO:0045333)|citrate metabolic process (GO:0006101)|energy derivation by oxidation of organic compounds (GO:0015980)|generation of precursor metabolites…	acyltransferase activity (GO:0016746)|acyltransferase activity, acyl groups converted into alkyl on transfer (GO:0046912)|catalytic activity (GO:0003824)|citrate (Si)-synthase activity (GO:0004108)|citrate synthase activity (GO:0036440)|molecular_function (GO:0003674)|transferase activity (GO:0016740)	cellular anatomical entity (GO:0110165)|cellular_component (GO:0005575)|cytoplasm (GO:0005737)|intracellular anatomical structure (GO:0005622)|intracellular membrane-bounded organelle (GO:0043231)|intracellular organelle (GO:0043229)|intracellular organelle lumen (GO:0070013)|membrane-bounded organelle (GO:0043227)|membrane-enclosed lumen (GO:0031974)|mitochondrial matrix (GO:0005759)|mitochondri…	chr23		dre00020 Citrate cycle (TCA cycle)|dre00630 Glyoxylate and dicarboxylate metabolism|dre01100 Metabolic pathways|dre01200 Carbon metabolism|dre01210 2-Oxocarboxylic acid metabolism|dre01230 Biosynthesis of amino acids		-	-	-	UP	-	-	DOWN	-	DOWN	-	DOWN	DOWN	P4	P3	7.57907	6.81486	7.68253	7.75741	7.34537	6.61151	7.3641	7.00025	7.41506	6.46567	7.51316	6.85895
csde1		cold shock domain containing E1, RNA-binding		binding (GO:0005488)|heterocyclic compound binding (GO:1901363)|molecular_function (GO:0003674)|nucleic acid binding (GO:0003676)|organic cyclic compound binding (GO:0097159)		chr8				-	-	-	UP	UP	-	DOWN	-	DOWN	-	DOWN	DOWN	P4	P3	7.52259	6.31827	7.52461	7.44799	6.82699	5.7196	6.86674	6.58872	6.67171	5.83249	6.78946	5.99591
cx32.3	gja13.1	-	-	-	-	-	-	-	-	-	-	DOWN	UP	UP	UP	DOWN	-	DOWN	-	DOWN	-	P4	P3	2.73371	1.30686	2.74947	2.35605	2.83588	1.39916	2.37365	2.42157	2.8772	1.02698	1.87866	2.43952
ddit4		DNA-damage-inducible transcript 4	anatomical structure development (GO:0048856)|apoptotic process (GO:0006915)|biological regulation (GO:0065007)|biological_process (GO:0008150)|cell communication (GO:0007154)|cell death (GO:0008219)|cellular process (GO:0009987)|cellular response to stimulus (GO:0051716)|developmental process (GO:0032502)|dorsal/ventral pattern formation (GO:0009953)|intracellular signal transduction (GO:0035556…	14-3-3 protein binding (GO:0071889)|binding (GO:0005488)|molecular_function (GO:0003674)|protein binding (GO:0005515)	cellular anatomical entity (GO:0110165)|cellular_component (GO:0005575)|cytoplasm (GO:0005737)|intracellular anatomical structure (GO:0005622)|intracellular membrane-bounded organelle (GO:0043231)|intracellular organelle (GO:0043229)|membrane-bounded organelle (GO:0043227)|mitochondrion (GO:0005739)|organelle (GO:0043226)	chr12		dre04140 Autophagy - animal|dre04150 mTOR signaling pathway		-	-	-	UP	-	UP	DOWN	-	DOWN	-	DOWN	-	P4	P3	7.38217	6.11023	7.19057	6.74358	5.54459	4.26557	5.24162	4.77205	5.11627	3.7428	5.11174	4.93622
derl1		derlin 1	biological regulation (GO:0065007)|biological_process (GO:0008150)|catabolic process (GO:0009056)|cell communication (GO:0007154)|cellular catabolic process (GO:0044248)|cellular macromolecule catabolic process (GO:0044265)|cellular macromolecule metabolic process (GO:0044260)|cellular metabolic process (GO:0044237)|cellular process (GO:0009987)|cellular response to chemical stimulus (GO:0070887)…	binding (GO:0005488)|enzyme binding (GO:0019899)|misfolded protein binding (GO:0051787)|molecular_function (GO:0003674)|protease binding (GO:0002020)|protein binding (GO:0005515)|ubiquitin-specific protease binding (GO:1990381)	catalytic complex (GO:1902494)|cellular anatomical entity (GO:0110165)|cellular_component (GO:0005575)|cytoplasm (GO:0005737)|cytoplasmic ubiquitin ligase complex (GO:0000153)|endomembrane system (GO:0012505)|endoplasmic reticulum (GO:0005783)|endoplasmic reticulum membrane (GO:0005789)|endoplasmic reticulum protein-containing complex (GO:0140534)|endoplasmic reticulum subcompartment (GO:0098827)…	chr16		dre04141 Protein processing in endoplasmic reticulum		-	-	-	UP	-	UP	DOWN	-	DOWN	-	DOWN	-	P4	P3	7.21936	6.21274	7.25976	7.3	6.99331	5.9829	6.93357	6.55841	6.89055	5.43974	6.72783	6.39755
dgcr8		DGCR8 microprocessor complex subunit	biological regulation (GO:0065007)|biological_process (GO:0008150)|cellular aromatic compound metabolic process (GO:0006725)|cellular metabolic process (GO:0044237)|cellular nitrogen compound metabolic process (GO:0034641)|cellular process (GO:0009987)|gene expression (GO:0010467)|heterocycle metabolic process (GO:0046483)|macromolecule metabolic process (GO:0043170)|metabolic process (GO:0008152…	binding (GO:0005488)|double-stranded RNA binding (GO:0003725)|heme binding (GO:0020037)|heterocyclic compound binding (GO:1901363)|identical protein binding (GO:0042802)|molecular_function (GO:0003674)|nucleic acid binding (GO:0003676)|organic cyclic compound binding (GO:0097159)|primary miRNA binding (GO:0070878)|protein binding (GO:0005515)|RNA binding (GO:0003723)|tetrapyrrole binding (GO:0046…	catalytic complex (GO:1902494)|cellular anatomical entity (GO:0110165)|cellular_component (GO:0005575)|endonuclease complex (GO:1905348)|endoribonuclease complex (GO:1902555)|intracellular anatomical structure (GO:0005622)|intracellular membrane-bounded organelle (GO:0043231)|intracellular organelle (GO:0043229)|intracellular protein-containing complex (GO:0140535)|membrane-bounded organelle (GO:…	chr5				-	-	-	UP	UP	UP	-	-	DOWN	-	DOWN	-	P4	P3	5.57676	5.11278	5.63134	5.70604	6.07044	5.48384	5.9886	6.12178	6.20124	5.13234	6.0169	6.2388
dr1		down-regulator of transcription 1	aromatic compound biosynthetic process (GO:0019438)|biological regulation (GO:0065007)|biological_process (GO:0008150)|biosynthetic process (GO:0009058)|cellular aromatic compound metabolic process (GO:0006725)|cellular biosynthetic process (GO:0044249)|cellular component assembly (GO:0022607)|cellular component biogenesis (GO:0044085)|cellular component organization (GO:0016043)|cellular compone…	binding (GO:0005488)|core promoter sequence-specific DNA binding (GO:0001046)|DNA binding (GO:0003677)|double-stranded DNA binding (GO:0003690)|general transcription initiation factor binding (GO:0140296)|heterocyclic compound binding (GO:1901363)|molecular_function (GO:0003674)|nucleic acid binding (GO:0003676)|organic cyclic compound binding (GO:0097159)|protein binding (GO:0005515)|protein dim…	cellular anatomical entity (GO:0110165)|cellular_component (GO:0005575)|intracellular anatomical structure (GO:0005622)|intracellular membrane-bounded organelle (GO:0043231)|intracellular organelle (GO:0043229)|membrane-bounded organelle (GO:0043227)|negative cofactor 2 complex (GO:0017054)|nuclear protein-containing complex (GO:0140513)|nucleus (GO:0005634)|organelle (GO:0043226)|protein-contain…	chr6				-	-	-	UP	UP	-	DOWN	-	DOWN	-	DOWN	DOWN	P4	P3	4.55623	3.77667	4.44556	4.71401	5.32826	4.3904	5.37621	4.99048	4.98929	4.01582	5.05096	4.43173
ednraa		endothelin receptor type Aa	anatomical structure development (GO:0048856)|animal organ development (GO:0048513)|autonomic nervous system development (GO:0048483)|behavior (GO:0007610)|biological process involved in intraspecies interaction between organisms (GO:0051703)|biological regulation (GO:0065007)|biological_process (GO:0008150)|blood circulation (GO:0008015)|blood vessel diameter maintenance (GO:0097746)|cartilage d…	endothelin receptor activity (GO:0004962)|G protein-coupled peptide receptor activity (GO:0008528)|G protein-coupled receptor activity (GO:0004930)|molecular transducer activity (GO:0060089)|molecular_function (GO:0003674)|peptide receptor activity (GO:0001653)|signaling receptor activity (GO:0038023)|transmembrane signaling receptor activity (GO:0004888)	cell periphery (GO:0071944)|cellular anatomical entity (GO:0110165)|cellular_component (GO:0005575)|membrane (GO:0016020)|plasma membrane (GO:0005886)	chr1		dre04020 Calcium signaling pathway|dre04080 Neuroactive ligand-receptor interaction|dre04270 Vascular smooth muscle contraction	Peptide GPCRs (WP1338)	-	-	-	UP	UP	UP	DOWN	-	DOWN	-	DOWN	-	P4	P3	5.46539	3.76975	5.15768	5.38065	3.86866	3.1186	3.61743	3.84762	4.2639	3.25843	4.08334	4.27799
eif1b		eukaryotic translation initiation factor 1B	amide biosynthetic process (GO:0043604)|amide metabolic process (GO:0043603)|biological_process (GO:0008150)|biosynthetic process (GO:0009058)|cellular biosynthetic process (GO:0044249)|cellular macromolecule biosynthetic process (GO:0034645)|cellular macromolecule metabolic process (GO:0044260)|cellular metabolic process (GO:0044237)|cellular nitrogen compound biosynthetic process (GO:0044271)|c…	binding (GO:0005488)|heterocyclic compound binding (GO:1901363)|molecular_function (GO:0003674)|nucleic acid binding (GO:0003676)|organic cyclic compound binding (GO:0097159)|protein-containing complex binding (GO:0044877)|ribonucleoprotein complex binding (GO:0043021)|ribosomal small subunit binding (GO:0043024)|RNA binding (GO:0003723)|translation factor activity, RNA binding (GO:0008135)|trans…	cellular anatomical entity (GO:0110165)|cellular_component (GO:0005575)|cytoplasm (GO:0005737)|eukaryotic 43S preinitiation complex (GO:0016282)|intracellular anatomical structure (GO:0005622)|protein-containing complex (GO:0032991)|ribonucleoprotein complex (GO:1990904)|translation preinitiation complex (GO:0070993)	chr24				-	-	-	UP	UP	UP	DOWN	-	DOWN	DOWN	DOWN	-	P4	P3	7.66833	5.93759	7.53654	7.33531	7.69052	5.75763	7.4353	6.44222	6.74409	5.11942	6.57557	6.01194
eif4ebp3		eukaryotic translation initiation factor 4E binding protein 3	amide biosynthetic process (GO:0043604)|amide metabolic process (GO:0043603)|biological regulation (GO:0065007)|biological_process (GO:0008150)|biosynthetic process (GO:0009058)|cellular biosynthetic process (GO:0044249)|cellular macromolecule biosynthetic process (GO:0034645)|cellular macromolecule metabolic process (GO:0044260)|cellular metabolic process (GO:0044237)|cellular nitrogen compound …	binding (GO:0005488)|eukaryotic initiation factor 4E binding (GO:0008190)|molecular_function (GO:0003674)|protein binding (GO:0005515)|translation initiation factor binding (GO:0031369)	cellular anatomical entity (GO:0110165)|cellular_component (GO:0005575)|cytoplasm (GO:0005737)|intracellular anatomical structure (GO:0005622)	chr21				-	-	-	UP	-	-	DOWN	-	-	DOWN	-	-	P4	P3	4.13324	2.93074	4.14787	4.18225	2.68188	2.21128	2.9165	1.8935	2.93607	2.40178	3.08478	2.74837
eif5a		eukaryotic translation initiation factor 5A	amide biosynthetic process (GO:0043604)|amide metabolic process (GO:0043603)|biological regulation (GO:0065007)|biological_process (GO:0008150)|biosynthetic process (GO:0009058)|cellular biosynthetic process (GO:0044249)|cellular component disassembly (GO:0022411)|cellular component organization (GO:0016043)|cellular component organization or biogenesis (GO:0071840)|cellular localization (GO:0051…	binding (GO:0005488)|heterocyclic compound binding (GO:1901363)|molecular_function (GO:0003674)|nucleic acid binding (GO:0003676)|organic cyclic compound binding (GO:0097159)|protein-containing complex binding (GO:0044877)|ribonucleoprotein complex binding (GO:0043021)|ribosome binding (GO:0043022)|RNA binding (GO:0003723)|translation elongation factor activity (GO:0003746)|translation factor act…	cellular anatomical entity (GO:0110165)|cellular_component (GO:0005575)|cytoplasm (GO:0005737)|endomembrane system (GO:0012505)|endoplasmic reticulum (GO:0005783)|endoplasmic reticulum membrane (GO:0005789)|endoplasmic reticulum subcompartment (GO:0098827)|envelope (GO:0031975)|intracellular anatomical structure (GO:0005622)|intracellular membrane-bounded organelle (GO:0043231)|intracellular orga…	chr24			Translation factors (WP248)	-	-	-	UP	UP	-	DOWN	-	DOWN	-	DOWN	-	P4	P3	9.11399	8.32365	9.37002	9.13671	8.54594	7.72819	8.41431	8.32371	8.51411	7.65431	8.59041	8.15459
elavl1b		ELAV like RNA binding protein 1b		binding (GO:0005488)|heterocyclic compound binding (GO:1901363)|molecular_function (GO:0003674)|mRNA 3'-UTR binding (GO:0003730)|mRNA binding (GO:0003729)|nucleic acid binding (GO:0003676)|organic cyclic compound binding (GO:0097159)|RNA binding (GO:0003723)	cellular_component (GO:0005575)|protein-containing complex (GO:0032991)|ribonucleoprotein complex (GO:1990904)	chr11				-	-	-	-	UP	UP	-	-	DOWN	-	DOWN	-	P4	P3	5.8522	5.35015	5.91928	5.78414	7.02588	6.24372	6.98904	7.00786	6.75026	5.80144	6.71325	6.97869
elovl1b		ELOVL fatty acid elongase 1b	acyl-CoA biosynthetic process (GO:0071616)|acyl-CoA metabolic process (GO:0006637)|amide biosynthetic process (GO:0043604)|amide metabolic process (GO:0043603)|anatomical structure development (GO:0048856)|animal organ development (GO:0048513)|aromatic compound biosynthetic process (GO:0019438)|biological_process (GO:0008150)|biosynthetic process (GO:0009058)|carbohydrate derivative biosynthetic …	3-oxo-arachidoyl-CoA synthase activity (GO:0102336)|3-oxo-cerotoyl-CoA synthase activity (GO:0102337)|3-oxo-lignoceronyl-CoA synthase activity (GO:0102338)|acyltransferase activity (GO:0016746)|acyltransferase activity, transferring groups other than amino-acyl groups (GO:0016747)|catalytic activity (GO:0003824)|fatty acid elongase activity (GO:0009922)|fatty acid synthase activity (GO:0004312)|m…	cellular anatomical entity (GO:0110165)|cellular_component (GO:0005575)|cytoplasm (GO:0005737)|endomembrane system (GO:0012505)|endoplasmic reticulum (GO:0005783)|endoplasmic reticulum membrane (GO:0005789)|endoplasmic reticulum subcompartment (GO:0098827)|intracellular anatomical structure (GO:0005622)|intracellular membrane-bounded organelle (GO:0043231)|intracellular organelle (GO:0043229)|mem…	chr11		dre00062 Fatty acid elongation|dre01040 Biosynthesis of unsaturated fatty acids|dre01100 Metabolic pathways|dre01212 Fatty acid metabolism		-	-	-	-	-	-	DOWN	-	-	-	DOWN	-	P4	P3	7.02849	6.22598	6.94758	6.73294	5.09641	4.87873	5.17312	5.12991	6.4137	5.59883	6.40343	6.02508
exoc7		exocyst complex component 7	anatomical structure development (GO:0048856)|animal organ development (GO:0048513)|biological_process (GO:0008150)|brain development (GO:0007420)|cellular localization (GO:0051641)|cellular macromolecule localization (GO:0070727)|cellular process (GO:0009987)|central nervous system development (GO:0007417)|developmental process (GO:0032502)|establishment of localization (GO:0051234)|establishmen…	molecular_function (GO:0003674)	cell cortex (GO:0005938)|cell periphery (GO:0071944)|cellular anatomical entity (GO:0110165)|cellular_component (GO:0005575)|cytoplasm (GO:0005737)|exocyst (GO:0000145)|intracellular anatomical structure (GO:0005622)|protein-containing complex (GO:0032991)|vesicle tethering complex (GO:0099023)	chr12		dre04910 Insulin signaling pathway|dre05132 Salmonella infection		-	-	-	-	UP	-	-	-	DOWN	-	DOWN	-	P4	P8	3.4112	3.40562	3.93983	3.72042	4.42148	3.2813	4.25089	4.27024	4.40057	3.56542	4.36201	4.09526
fam3c		FAM3 metabolism regulating signaling molecule C	anatomical structure development (GO:0048856)|biological regulation (GO:0065007)|biological_process (GO:0008150)|biosynthetic process (GO:0009058)|carbohydrate biosynthetic process (GO:0016051)|carbohydrate metabolic process (GO:0005975)|cellular biosynthetic process (GO:0044249)|cellular carbohydrate metabolic process (GO:0044262)|cellular metabolic process (GO:0044237)|cellular process (GO:0009…		cellular anatomical entity (GO:0110165)|cellular_component (GO:0005575)|extracellular region (GO:0005576)|extracellular space (GO:0005615)	chr4				-	-	-	UP	UP	UP	DOWN	-	-	-	DOWN	-	P4	P3	6.53663	5.23993	6.61109	6.97737	4.25193	3.73921	4.47676	4.44881	4.53627	3.62708	4.43047	4.32995
fbxo34		F-box protein 34				chr17				-	-	-	UP	UP	-	DOWN	-	DOWN	UP	DOWN	-	P4	P3	4.84223	3.99842	5.02402	5.23947	4.57972	3.90345	4.34531	5.06167	4.7493	3.81176	4.60624	4.38509
foxn2b		forkhead box N2b	aromatic compound biosynthetic process (GO:0019438)|biological regulation (GO:0065007)|biological_process (GO:0008150)|biosynthetic process (GO:0009058)|cellular aromatic compound metabolic process (GO:0006725)|cellular biosynthetic process (GO:0044249)|cellular metabolic process (GO:0044237)|cellular nitrogen compound biosynthetic process (GO:0044271)|cellular nitrogen compound metabolic process…	binding (GO:0005488)|cis-regulatory region sequence-specific DNA binding (GO:0000987)|DNA-binding transcription factor activity (GO:0003700)|DNA binding (GO:0003677)|double-stranded DNA binding (GO:0003690)|heterocyclic compound binding (GO:1901363)|molecular_function (GO:0003674)|nucleic acid binding (GO:0003676)|organic cyclic compound binding (GO:0097159)|sequence-specific DNA binding (GO:0043…	cellular anatomical entity (GO:0110165)|cellular_component (GO:0005575)|intracellular anatomical structure (GO:0005622)|intracellular membrane-bounded organelle (GO:0043231)|intracellular organelle (GO:0043229)|membrane-bounded organelle (GO:0043227)|nucleus (GO:0005634)|organelle (GO:0043226)	chr12				-	-	-	-	UP	-	-	-	DOWN	DOWN	DOWN	DOWN	P4	P1	3.59358	3.14464	3.49036	2.94264	4.45184	3.13492	4.55769	3.88956	4.63195	3.21743	4.50458	3.69097
ftr82		finTRIM family, member 82	anatomical structure development (GO:0048856)|biological_process (GO:0008150)|circulatory system development (GO:0072359)|developmental process (GO:0032502)|multicellular organism development (GO:0007275)|multicellular organismal process (GO:0032501)|system development (GO:0048731)|vasculature development (GO:0001944)	binding (GO:0005488)|cation binding (GO:0043169)|ion binding (GO:0043167)|metal ion binding (GO:0046872)|molecular_function (GO:0003674)|transition metal ion binding (GO:0046914)|zinc ion binding (GO:0008270)		chr5				UP	-	-	UP	-	-	-	-	DOWN	DOWN	DOWN	-	P4	P1	1.46736	0.963447	2.15835	1.76165	1.32973	0.710745	1.35594	0.290886	1.42796	0.808804	1.04632	0.925367
gab1		GRB2-associated binding protein 1	anatomical structure development (GO:0048856)|anatomical structure morphogenesis (GO:0009653)|biological regulation (GO:0065007)|biological_process (GO:0008150)|cell communication (GO:0007154)|cellular process (GO:0009987)|cellular response to stimulus (GO:0051716)|developmental process (GO:0032502)|epiboly (GO:0090504)|epithelium development (GO:0060429)|morphogenesis of an epithelial sheet (GO:…	molecular adaptor activity (GO:0060090)|molecular_function (GO:0003674)|protein-macromolecule adaptor activity (GO:0030674)|signaling adaptor activity (GO:0035591)	cellular anatomical entity (GO:0110165)|cellular_component (GO:0005575)|cytoplasm (GO:0005737)|intracellular anatomical structure (GO:0005622)	chr1		dre04012 ErbB signaling pathway	B cell receptor signaling pathway (WP1354)|EGFR1 signaling pathway (WP1323)|ErbB signaling pathway (WP1366)|Hepatocyte growth factor receptor signaling (WP444)|IL-3 signaling pathway (WP1359)|IL-6 signaling pathway (WP1322)|TNF-alpha NF-kB signaling pathway (WP1369)	-	-	-	-	UP	-	-	-	DOWN	-	DOWN	-	P4	P8	4.90546	4.56579	4.8125	4.80705	5.5011	4.65557	5.38307	5.26853	4.61606	3.88344	4.47701	4.33082
gga3a		golgi associated, gamma adaptin ear containing, ARF binding protein 3a	biological_process (GO:0008150)|cellular localization (GO:0051641)|cellular macromolecule localization (GO:0070727)|cellular process (GO:0009987)|establishment of localization (GO:0051234)|establishment of localization in cell (GO:0051649)|establishment of protein localization (GO:0045184)|Golgi to plasma membrane transport (GO:0006893)|Golgi vesicle transport (GO:0048193)|intracellular protein t…	binding (GO:0005488)|enzyme binding (GO:0019899)|GTPase binding (GO:0051020)|molecular_function (GO:0003674)|protein binding (GO:0005515)|small GTPase binding (GO:0031267)	bounding membrane of organelle (GO:0098588)|cellular anatomical entity (GO:0110165)|cellular_component (GO:0005575)|cytoplasm (GO:0005737)|cytoplasmic vesicle (GO:0031410)|cytoplasmic vesicle membrane (GO:0030659)|early endosome (GO:0005769)|early endosome membrane (GO:0031901)|endomembrane system (GO:0012505)|endosome (GO:0005768)|endosome membrane (GO:0010008)|Golgi apparatus (GO:0005794)|Golgi…	chr6		dre04142 Lysosome		-	-	-	UP	UP	UP	DOWN	UP	DOWN	-	DOWN	-	P4	P3	4.88648	3.80136	4.70903	5.32966	5.27342	4.0363	5.15903	4.84756	5.12063	3.96629	4.81525	4.8294
glula		glutamate-ammonia ligase (glutamine synthase) a	alpha-amino acid biosynthetic process (GO:1901607)|alpha-amino acid metabolic process (GO:1901605)|amino acid biosynthetic process (GO:0008652)|amino acid metabolic process (GO:0006520)|biological_process (GO:0008150)|biosynthetic process (GO:0009058)|carboxylic acid biosynthetic process (GO:0046394)|carboxylic acid metabolic process (GO:0019752)|cellular biosynthetic process (GO:0044249)|cellula…	acid-ammonia (or amide) ligase activity (GO:0016880)|adenyl nucleotide binding (GO:0030554)|adenyl ribonucleotide binding (GO:0032559)|ammonia ligase activity (GO:0016211)|anion binding (GO:0043168)|ATP binding (GO:0005524)|binding (GO:0005488)|carbohydrate derivative binding (GO:0097367)|catalytic activity (GO:0003824)|glutamate-ammonia ligase activity (GO:0004356)|heterocyclic compound binding …	cellular anatomical entity (GO:0110165)|cellular_component (GO:0005575)|cytoplasm (GO:0005737)|intracellular anatomical structure (GO:0005622)	chr2		dre00220 Arginine biosynthesis|dre00250 Alanine, aspartate and glutamate metabolism|dre00630 Glyoxylate and dicarboxylate metabolism|dre00910 Nitrogen metabolism|dre01100 Metabolic pathways|dre01230 Biosynthesis of amino acids|dre04217 Necroptosis		-	-	-	-	UP	UP	DOWN	DOWN	DOWN	-	DOWN	-	P4	P3	11.6275	10.2773	11.5452	10.7394	11.7479	10.8606	11.5258	11.6075	11.7942	10.5707	11.5005	11.7004
gmps		guanine monophosphate synthase	alpha-amino acid metabolic process (GO:1901605)|amino acid metabolic process (GO:0006520)|aromatic compound biosynthetic process (GO:0019438)|biological_process (GO:0008150)|biosynthetic process (GO:0009058)|carbohydrate derivative biosynthetic process (GO:1901137)|carbohydrate derivative metabolic process (GO:1901135)|carboxylic acid metabolic process (GO:0019752)|cellular aromatic compound meta…	adenyl nucleotide binding (GO:0030554)|adenyl ribonucleotide binding (GO:0032559)|anion binding (GO:0043168)|ATP binding (GO:0005524)|binding (GO:0005488)|carbohydrate derivative binding (GO:0097367)|carbon-nitrogen ligase activity, with glutamine as amido-N-donor (GO:0016884)|catalytic activity (GO:0003824)|GMP synthase (glutamine-hydrolyzing) activity (GO:0003922)|GMP synthase activity (GO:0003…	cellular anatomical entity (GO:0110165)|cellular_component (GO:0005575)|cytoplasm (GO:0005737)|cytosol (GO:0005829)|intracellular anatomical structure (GO:0005622)	chr18		dre00230 Purine metabolism|dre00983 Drug metabolism - other enzymes|dre01100 Metabolic pathways|dre01232 Nucleotide metabolism		-	-	-	UP	UP	UP	DOWN	-	DOWN	-	DOWN	-	P4	P3	6.23761	5.41552	6.20294	6.18193	6.68876	5.80874	6.64406	6.63741	6.66039	5.58235	6.49618	6.68041
gna13a		guanine nucleotide binding protein (G protein), alpha 13a	actin cytoskeleton organization (GO:0030036)|actin filament-based process (GO:0030029)|actin filament bundle assembly (GO:0051017)|actin filament bundle organization (GO:0061572)|actin filament organization (GO:0007015)|activation of phospholipase D activity (GO:0031584)|actomyosin structure organization (GO:0031032)|adenylate cyclase-activating G protein-coupled receptor signaling pathway (GO:00…	binding (GO:0005488)|cadherin binding (GO:0045296)|catalytic activity (GO:0003824)|cell adhesion molecule binding (GO:0050839)|D5 dopamine receptor binding (GO:0031752)|dopamine receptor binding (GO:0050780)|G-protein beta/gamma-subunit complex binding (GO:0031683)|G protein-coupled receptor binding (GO:0001664)|GTPase activity (GO:0003924)|guanyl nucleotide binding (GO:0019001)|heterocyclic comp…	brush border (GO:0005903)|brush border membrane (GO:0031526)|catalytic complex (GO:1902494)|cell periphery (GO:0071944)|cell projection (GO:0042995)|cell projection membrane (GO:0031253)|cellular anatomical entity (GO:0110165)|cellular_component (GO:0005575)|cluster of actin-based cell projections (GO:0098862)|cytoplasmic side of membrane (GO:0098562)|cytoplasmic side of plasma membrane (GO:00098…	chr12		dre04270 Vascular smooth muscle contraction|dre04371 Apelin signaling pathway|dre04810 Regulation of actin cytoskeleton	Actin cytoskeleton regulation (WP4360)|G protein signaling pathways (WP1371)|Regulation of actin cytoskeleton (WP1380)	-	-	-	UP	-	-	DOWN	-	-	-	-	-	P4	P6	4.74878	3.28362	4.70637	4.81208	2.93627	2.36476	2.99497	2.84087	2.78681	2.21419	2.74997	2.69479
grnb		granulin b	anatomical structure development (GO:0048856)|anatomical structure morphogenesis (GO:0009653)|axon development (GO:0061564)|axon extension (GO:0048675)|axonogenesis (GO:0007409)|biological regulation (GO:0065007)|biological_process (GO:0008150)|cell activation (GO:0001775)|cell development (GO:0048468)|cell differentiation (GO:0030154)|cell growth (GO:0016049)|cell morphogenesis (GO:0000902)|cell…		cellular anatomical entity (GO:0110165)|cellular_component (GO:0005575)|extracellular region (GO:0005576)	chr24				-	-	-	-	UP	UP	DOWN	-	DOWN	-	DOWN	-	P4	P3	3.16621	2.14482	3.06126	2.53118	2.74088	1.82906	2.69096	2.71241	2.47427	1.23226	2.40257	1.95694
gstm.3		glutathione S-transferase mu tandem duplicate 3	biological_process (GO:0008150)|glutathione metabolic process (GO:0006749)|metabolic process (GO:0008152)|organic substance metabolic process (GO:0071704)	catalytic activity (GO:0003824)|glutathione transferase activity (GO:0004364)|molecular_function (GO:0003674)|transferase activity (GO:0016740)|transferase activity, transferring alkyl or aryl (other than methyl) groups (GO:0016765)		chr8		dre00480 Glutathione metabolism|dre00980 Metabolism of xenobiotics by cytochrome P450|dre00982 Drug metabolism - cytochrome P450|dre00983 Drug metabolism - other enzymes|dre01100 Metabolic pathways		-	-	-	UP	UP	UP	DOWN	-	DOWN	UP	DOWN	UP	P4	P3	6.71647	5.37042	6.84437	6.96252	6.79776	5.45682	6.47605	7.34237	6.66191	5.03777	6.31921	7.4396
h3f3c		H3 histone, family 3C				chr5				-	-	-	UP	-	-	-	-	-	-	-	-	P4	-	8.2261	7.78425	8.32515	8.40023	8.3936	8.01209	8.30845	8.39261	8.74099	8.27235	8.66025	8.78604
h3f3d		H3 histone, family 3D				chr24				-	-	-	UP	-	-	-	-	-	-	-	-	P4	-	6.68523	6.182	6.78448	6.93713	6.40321	5.88748	6.34312	6.43731	6.25977	5.81092	6.32509	6.35722
hat1		histone acetyltransferase 1	biological regulation (GO:0065007)|biological_process (GO:0008150)|cellular component organization (GO:0016043)|cellular component organization or biogenesis (GO:0071840)|cellular process (GO:0009987)|chromatin organization (GO:0006325)|chromatin remodeling (GO:0006338)|chromosome organization (GO:0051276)|constitutive heterochromatin formation (GO:0140719)|epigenetic regulation of gene expressio…	acetyltransferase activity (GO:0016407)|acyltransferase activity (GO:0016746)|acyltransferase activity, transferring groups other than amino-acyl groups (GO:0016747)|binding (GO:0005488)|catalytic activity (GO:0003824)|catalytic activity, acting on a protein (GO:0140096)|histone acetyltransferase activity (GO:0004402)|histone binding (GO:0042393)|histone H4 acetyltransferase activity (GO:0010485)…	cellular anatomical entity (GO:0110165)|cellular_component (GO:0005575)|intracellular anatomical structure (GO:0005622)|intracellular membrane-bounded organelle (GO:0043231)|intracellular organelle (GO:0043229)|membrane-bounded organelle (GO:0043227)|nucleus (GO:0005634)|organelle (GO:0043226)	chr9			EGFR1 signaling pathway (WP1323)	-	-	-	-	UP	UP	DOWN	-	-	UP	-	-	P4	P6	3.76379	2.80462	3.30014	2.99121	3.34006	3.11086	3.38355	3.9759	3.57881	3.15857	3.64226	3.87552
hcfc1a		host cell factor C1a	anatomical structure development (GO:0048856)|animal organ development (GO:0048513)|aromatic compound biosynthetic process (GO:0019438)|biological regulation (GO:0065007)|biological_process (GO:0008150)|biosynthetic process (GO:0009058)|brain development (GO:0007420)|cellular aromatic compound metabolic process (GO:0006725)|cellular biosynthetic process (GO:0044249)|cellular component organizatio…	molecular_function (GO:0003674)|transcription coactivator activity (GO:0003713)|transcription coregulator activity (GO:0003712)|transcription regulator activity (GO:0140110)	catalytic complex (GO:1902494)|cellular anatomical entity (GO:0110165)|cellular_component (GO:0005575)|histone methyltransferase complex (GO:0035097)|intracellular anatomical structure (GO:0005622)|intracellular membrane-bounded organelle (GO:0043231)|intracellular organelle (GO:0043229)|intracellular organelle lumen (GO:0070013)|membrane-bounded organelle (GO:0043227)|membrane-enclosed lumen (GO…	chr11		dre05168 Herpes simplex virus 1 infection		-	-	-	-	UP	UP	DOWN	-	DOWN	-	DOWN	-	P4	P3	6.33891	5.60246	6.01388	6.16064	6.18944	5.25836	6.05215	6.27362	6.21004	5.38116	5.82559	6.30916
hdac1		histone deacetylase 1	anatomical structure development (GO:0048856)|anatomical structure formation involved in morphogenesis (GO:0048646)|anatomical structure morphogenesis (GO:0009653)|animal organ development (GO:0048513)|animal organ formation (GO:0048645)|animal organ morphogenesis (GO:0009887)|anterior/posterior pattern specification (GO:0009952)|aromatic compound biosynthetic process (GO:0019438)|axis elongation…	binding (GO:0005488)|catalytic activity (GO:0003824)|catalytic activity, acting on a protein (GO:0140096)|cation binding (GO:0043169)|deacetylase activity (GO:0019213)|histone deacetylase activity (GO:0004407)|histone H3K14 deacetylase activity (GO:0031078)|hydrolase activity (GO:0016787)|hydrolase activity, acting on carbon-nitrogen (but not peptide) bonds (GO:0016810)|hydrolase activity, acting…	cellular anatomical entity (GO:0110165)|cellular_component (GO:0005575)|intracellular anatomical structure (GO:0005622)|intracellular membrane-bounded organelle (GO:0043231)|intracellular organelle (GO:0043229)|membrane-bounded organelle (GO:0043227)|nucleus (GO:0005634)|organelle (GO:0043226)	chr19		dre04110 Cell cycle|dre04330 Notch signaling pathway|dre04350 TGF-beta signaling pathway	Cell cycle (WP1393)|Delta-Notch signaling pathway (WP1382)|EGFR1 signaling pathway (WP1323)|Estrogen signaling (WP1330)|IL-6 signaling pathway (WP1322)|TGF-beta receptor signaling pathway (WP1367)|TNF-alpha NF-kB signaling pathway (WP1369)	-	-	-	UP	UP	-	DOWN	-	DOWN	-	DOWN	-	P4	P3	7.15447	6.33163	7.03694	6.94357	7.23809	6.43542	6.94774	7.12622	7.21385	6.07941	6.79268	6.38361
hdac3		histone deacetylase 3	anatomical structure development (GO:0048856)|anatomical structure formation involved in morphogenesis (GO:0048646)|anatomical structure morphogenesis (GO:0009653)|angiogenesis (GO:0001525)|animal organ development (GO:0048513)|aromatic compound biosynthetic process (GO:0019438)|biological regulation (GO:0065007)|biological_process (GO:0008150)|biosynthetic process (GO:0009058)|blood vessel devel…	binding (GO:0005488)|catalytic activity (GO:0003824)|catalytic activity, acting on a protein (GO:0140096)|cation binding (GO:0043169)|chromatin binding (GO:0003682)|deacetylase activity (GO:0019213)|histone deacetylase activity (GO:0004407)|histone H3K14 deacetylase activity (GO:0031078)|hydrolase activity (GO:0016787)|hydrolase activity, acting on carbon-nitrogen (but not peptide) bonds (GO:0016…	cellular anatomical entity (GO:0110165)|cellular_component (GO:0005575)|cytoplasm (GO:0005737)|intracellular anatomical structure (GO:0005622)|intracellular membrane-bounded organelle (GO:0043231)|intracellular organelle (GO:0043229)|membrane-bounded organelle (GO:0043227)|nucleus (GO:0005634)|organelle (GO:0043226)|protein-containing complex (GO:0032991)|transcription regulator complex (GO:00056…	chr14			Cell cycle (WP1393)|Estrogen signaling (WP1330)	-	-	-	UP	UP	-	-	-	DOWN	-	-	-	P4	P8	3.81751	3.60321	3.96449	4.26394	4.32685	3.59322	4.60891	4.78796	3.96296	4.01296	4.21614	4.31456
hmg20a		high mobility group 20A	biological regulation (GO:0065007)|biological_process (GO:0008150)|gene expression (GO:0010467)|macromolecule metabolic process (GO:0043170)|metabolic process (GO:0008152)|organic substance metabolic process (GO:0071704)|regulation of biological process (GO:0050789)|regulation of gene expression (GO:0010468)|regulation of macromolecule metabolic process (GO:0060255)|regulation of metabolic proces…	binding (GO:0005488)|DNA binding (GO:0003677)|heterocyclic compound binding (GO:1901363)|molecular_function (GO:0003674)|nucleic acid binding (GO:0003676)|organic cyclic compound binding (GO:0097159)	cellular anatomical entity (GO:0110165)|cellular_component (GO:0005575)|intracellular anatomical structure (GO:0005622)|intracellular membrane-bounded organelle (GO:0043231)|intracellular organelle (GO:0043229)|membrane-bounded organelle (GO:0043227)|nucleus (GO:0005634)|organelle (GO:0043226)	chr25				-	-	-	UP	-	-	DOWN	-	-	-	-	-	P4	P6	3.32369	2.55358	3.27716	3.27907	3.9776	3.81428	3.95224	3.80638	4.01523	3.86783	4.09617	4.1348
hmgcra		3-hydroxy-3-methylglutaryl-CoA reductase a	alcohol biosynthetic process (GO:0046165)|alcohol metabolic process (GO:0006066)|anatomical structure development (GO:0048856)|animal organ development (GO:0048513)|biological_process (GO:0008150)|biosynthetic process (GO:0009058)|carbohydrate derivative metabolic process (GO:1901135)|cellular aromatic compound metabolic process (GO:0006725)|cellular biosynthetic process (GO:0044249)|cellular lip…	adenyl nucleotide binding (GO:0030554)|binding (GO:0005488)|catalytic activity (GO:0003824)|heterocyclic compound binding (GO:1901363)|hydroxymethylglutaryl-CoA reductase (NADPH) activity (GO:0004420)|molecular_function (GO:0003674)|NADP binding (GO:0050661)|nucleoside phosphate binding (GO:1901265)|nucleotide binding (GO:0000166)|organic cyclic compound binding (GO:0097159)|oxidoreductase activi…	bounding membrane of organelle (GO:0098588)|cellular anatomical entity (GO:0110165)|cellular_component (GO:0005575)|cytoplasm (GO:0005737)|endomembrane system (GO:0012505)|endoplasmic reticulum (GO:0005783)|endoplasmic reticulum membrane (GO:0005789)|endoplasmic reticulum subcompartment (GO:0098827)|intracellular anatomical structure (GO:0005622)|intracellular membrane-bounded organelle (GO:00432…	chr5		dre00900 Terpenoid backbone biosynthesis|dre01100 Metabolic pathways		-	-	-	UP	UP	UP	-	-	DOWN	-	DOWN	DOWN	P4	P8	3.37773	3.11686	3.74407	3.98273	6.4205	4.5013	6.01264	5.76797	5.82963	3.29779	5.55257	4.3942
hnrnpk		heterogeneous nuclear ribonucleoprotein K	aromatic compound biosynthetic process (GO:0019438)|biological regulation (GO:0065007)|biological_process (GO:0008150)|biosynthetic process (GO:0009058)|cellular aromatic compound metabolic process (GO:0006725)|cellular biosynthetic process (GO:0044249)|cellular metabolic process (GO:0044237)|cellular nitrogen compound biosynthetic process (GO:0044271)|cellular nitrogen compound metabolic process…	binding (GO:0005488)|DNA binding (GO:0003677)|heterocyclic compound binding (GO:1901363)|molecular_function (GO:0003674)|mRNA binding (GO:0003729)|nucleic acid binding (GO:0003676)|organic cyclic compound binding (GO:0097159)|RNA binding (GO:0003723)	cellular anatomical entity (GO:0110165)|cellular_component (GO:0005575)|cytoplasm (GO:0005737)|intracellular anatomical structure (GO:0005622)|intracellular membrane-bounded organelle (GO:0043231)|intracellular organelle (GO:0043229)|intracellular organelle lumen (GO:0070013)|membrane-bounded organelle (GO:0043227)|membrane-enclosed lumen (GO:0031974)|nuclear lumen (GO:0031981)|nuclear protein-co…	chr8		dre03040 Spliceosome	mRNA processing (WP467)	-	-	-	-	-	-	-	-	DOWN	-	DOWN	-	P4	P3	6.49989	6.07043	6.41108	6.4908	6.01306	5.30573	5.91942	5.60459	6.1677	5.5212	5.89576	5.69459
hnrnpl		heterogeneous nuclear ribonucleoprotein L	biological regulation (GO:0065007)|biological_process (GO:0008150)|cellular aromatic compound metabolic process (GO:0006725)|cellular metabolic process (GO:0044237)|cellular nitrogen compound metabolic process (GO:0034641)|cellular process (GO:0009987)|gene expression (GO:0010467)|heterocycle metabolic process (GO:0046483)|macromolecule metabolic process (GO:0043170)|metabolic process (GO:0008152…	binding (GO:0005488)|heterocyclic compound binding (GO:1901363)|molecular_function (GO:0003674)|mRNA binding (GO:0003729)|nucleic acid binding (GO:0003676)|organic cyclic compound binding (GO:0097159)|RNA binding (GO:0003723)	cellular anatomical entity (GO:0110165)|cellular_component (GO:0005575)|intracellular anatomical structure (GO:0005622)|intracellular membrane-bounded organelle (GO:0043231)|intracellular organelle (GO:0043229)|membrane-bounded organelle (GO:0043227)|nucleus (GO:0005634)|organelle (GO:0043226)	chr5			mRNA processing (WP467)	-	-	-	-	-	-	-	-	DOWN	-	DOWN	-	P4	P3	5.35969	4.87105	5.3647	5.2575	5.55613	4.84505	5.51511	5.31434	5.51708	4.76567	5.29236	5.29076
hnrpkl		heterogeneous nuclear ribonucleoprotein K, like	aromatic compound biosynthetic process (GO:0019438)|biological regulation (GO:0065007)|biological_process (GO:0008150)|biosynthetic process (GO:0009058)|cellular aromatic compound metabolic process (GO:0006725)|cellular biosynthetic process (GO:0044249)|cellular metabolic process (GO:0044237)|cellular nitrogen compound biosynthetic process (GO:0044271)|cellular nitrogen compound metabolic process…	binding (GO:0005488)|DNA binding (GO:0003677)|heterocyclic compound binding (GO:1901363)|molecular_function (GO:0003674)|mRNA binding (GO:0003729)|nucleic acid binding (GO:0003676)|organic cyclic compound binding (GO:0097159)|RNA binding (GO:0003723)	cellular anatomical entity (GO:0110165)|cellular_component (GO:0005575)|cytoplasm (GO:0005737)|intracellular anatomical structure (GO:0005622)|intracellular membrane-bounded organelle (GO:0043231)|intracellular organelle (GO:0043229)|intracellular organelle lumen (GO:0070013)|membrane-bounded organelle (GO:0043227)|membrane-enclosed lumen (GO:0031974)|nuclear lumen (GO:0031981)|nuclear protein-co…	chr5		dre03040 Spliceosome	B cell receptor signaling pathway (WP1354)	-	-	-	UP	UP	-	DOWN	UP	DOWN	-	DOWN	-	P4	P3	7.08928	5.78569	7.0969	7.73096	7.14427	6.09042	7.24537	6.82483	6.96059	5.8305	6.96628	6.39006
hsc70		heat shock cognate 70	'de novo' post-translational protein folding (GO:0051084)|'de novo' protein folding (GO:0006458)|biological_process (GO:0008150)|cellular process (GO:0009987)|cellular response to chemical stimulus (GO:0070887)|cellular response to organic substance (GO:0071310)|cellular response to stimulus (GO:0051716)|cellular response to stress (GO:0033554)|cellular response to topologically incorrect protein…	adenyl nucleotide binding (GO:0030554)|adenyl ribonucleotide binding (GO:0032559)|anion binding (GO:0043168)|ATP-dependent activity (GO:0140657)|ATP binding (GO:0005524)|ATP hydrolysis activity (GO:0016887)|binding (GO:0005488)|carbohydrate derivative binding (GO:0097367)|catalytic activity (GO:0003824)|heat shock protein binding (GO:0031072)|heterocyclic compound binding (GO:1901363)|hydrolase a…	cell periphery (GO:0071944)|cellular anatomical entity (GO:0110165)|cellular_component (GO:0005575)|cytoplasm (GO:0005737)|cytosol (GO:0005829)|intracellular anatomical structure (GO:0005622)|intracellular membrane-bounded organelle (GO:0043231)|intracellular organelle (GO:0043229)|membrane-bounded organelle (GO:0043227)|membrane (GO:0016020)|nucleus (GO:0005634)|organelle (GO:0043226)|plasma mem…	chr15		dre03040 Spliceosome|dre04010 MAPK signaling pathway|dre04141 Protein processing in endoplasmic reticulum|dre04144 Endocytosis		-	-	-	-	UP	UP	DOWN	-	DOWN	-	DOWN	-	P4	P8	2.49681	1.90895	2.53324	1.99925	3.24388	2.1203	2.94656	2.85429	3.05217	1.84102	2.73066	2.93643
hsf2		heat shock transcription factor 2	aromatic compound biosynthetic process (GO:0019438)|biological regulation (GO:0065007)|biological_process (GO:0008150)|biosynthetic process (GO:0009058)|cellular aromatic compound metabolic process (GO:0006725)|cellular biosynthetic process (GO:0044249)|cellular metabolic process (GO:0044237)|cellular nitrogen compound biosynthetic process (GO:0044271)|cellular nitrogen compound metabolic process…	binding (GO:0005488)|cis-regulatory region sequence-specific DNA binding (GO:0000987)|DNA-binding transcription factor activity (GO:0003700)|DNA binding (GO:0003677)|double-stranded DNA binding (GO:0003690)|heterocyclic compound binding (GO:1901363)|molecular_function (GO:0003674)|nucleic acid binding (GO:0003676)|organic cyclic compound binding (GO:0097159)|RNA polymerase II cis-regulatory regio…	cellular anatomical entity (GO:0110165)|cellular_component (GO:0005575)|intracellular anatomical structure (GO:0005622)|intracellular membrane-bounded organelle (GO:0043231)|intracellular organelle (GO:0043229)|membrane-bounded organelle (GO:0043227)|nucleus (GO:0005634)|organelle (GO:0043226)	chr20				-	-	-	UP	UP	UP	DOWN	-	DOWN	-	DOWN	DOWN	P4	P3	8.37862	6.32305	8.10919	8.14734	8.24029	6.65247	7.83965	7.34014	8.34051	6.1642	8.34792	7.75426
igfbp5b		insulin-like growth factor binding protein 5b	biological regulation (GO:0065007)|biological_process (GO:0008150)|cell communication (GO:0007154)|cell surface receptor signaling pathway (GO:0007166)|cellular process (GO:0009987)|cellular response to stimulus (GO:0051716)|enzyme-linked receptor protein signaling pathway (GO:0007167)|insulin-like growth factor receptor signaling pathway (GO:0048009)|regulation of biological process (GO:0050789)…	binding (GO:0005488)|fibronectin binding (GO:0001968)|growth factor binding (GO:0019838)|insulin-like growth factor binding (GO:0005520)|insulin-like growth factor I binding (GO:0031994)|insulin-like growth factor II binding (GO:0031995)|molecular_function (GO:0003674)|protein binding (GO:0005515)	cellular anatomical entity (GO:0110165)|cellular_component (GO:0005575)|extracellular region (GO:0005576)|extracellular space (GO:0005615)	chr9				-	-	-	UP	-	UP	DOWN	-	-	-	-	UP	P4	P3	6.2161	5.62846	6.31438	6.50151	6.25302	6.05078	6.2084	6.53578	6.04881	5.83368	6.1627	6.79328
ilk		integrin-linked kinase	anatomical structure development (GO:0048856)|anatomical structure formation involved in morphogenesis (GO:0048646)|anatomical structure morphogenesis (GO:0009653)|animal organ development (GO:0048513)|animal organ morphogenesis (GO:0009887)|biological regulation (GO:0065007)|biological_process (GO:0008150)|blood circulation (GO:0008015)|blood vessel development (GO:0001568)|cardiac cell developm…	adenyl nucleotide binding (GO:0030554)|adenyl ribonucleotide binding (GO:0032559)|anion binding (GO:0043168)|ATP binding (GO:0005524)|binding (GO:0005488)|carbohydrate derivative binding (GO:0097367)|catalytic activity (GO:0003824)|catalytic activity, acting on a protein (GO:0140096)|heterocyclic compound binding (GO:1901363)|ion binding (GO:0043167)|kinase activity (GO:0016301)|molecular_functio…	actin cytoskeleton (GO:0015629)|actin filament bundle (GO:0032432)|actomyosin (GO:0042641)|anchoring junction (GO:0070161)|cell-substrate junction (GO:0030055)|cell junction (GO:0030054)|cell leading edge (GO:0031252)|cell periphery (GO:0071944)|cell projection (GO:0042995)|cellular anatomical entity (GO:0110165)|cellular_component (GO:0005575)|contractile actin filament bundle (GO:0097517)|contr…	chr10		dre03320 PPAR signaling pathway|dre04510 Focal adhesion	Estrogen signaling (WP1330)|Eukaryotic transcription initiation (WP344)|Integrin-mediated cell adhesion (WP1386)	-	-	-	UP	UP	-	DOWN	UP	DOWN	-	DOWN	-	P4	P3	4.80256	4.06949	5.22165	5.92581	3.8834	2.8381	4.02314	3.75275	4.23028	3.45298	4.00083	3.87075
itm2ba		integral membrane protein 2Ba	amyloid precursor protein biosynthetic process (GO:0042983)|amyloid precursor protein metabolic process (GO:0042982)|biological regulation (GO:0065007)|biological_process (GO:0008150)|biosynthetic process (GO:0009058)|carbohydrate derivative biosynthetic process (GO:1901137)|carbohydrate derivative metabolic process (GO:1901135)|cellular biosynthetic process (GO:0044249)|cellular macromolecule bi…	amide binding (GO:0033218)|amyloid-beta binding (GO:0001540)|binding (GO:0005488)|molecular_function (GO:0003674)|peptide binding (GO:0042277)	cell periphery (GO:0071944)|cellular anatomical entity (GO:0110165)|cellular_component (GO:0005575)|cytoplasm (GO:0005737)|endomembrane system (GO:0012505)|Golgi apparatus (GO:0005794)|intracellular anatomical structure (GO:0005622)|intracellular membrane-bounded organelle (GO:0043231)|intracellular organelle (GO:0043229)|membrane-bounded organelle (GO:0043227)|membrane (GO:0016020)|organelle (GO…	chr6			IL-2 signaling pathway (WP1319)	-	-	-	UP	-	-	DOWN	-	DOWN	DOWN	DOWN	DOWN	P4	P3	10.2234	8.88445	10.1619	10.2986	9.60332	8.29921	9.62928	8.6534	9.97911	8.70625	9.99548	9.04753
jpt2		Jupiter microtubule associated homolog 2	biological_process (GO:0008150)	molecular_function (GO:0003674)	cellular anatomical entity (GO:0110165)|cellular_component (GO:0005575)|cytoplasm (GO:0005737)|intracellular anatomical structure (GO:0005622)|intracellular membrane-bounded organelle (GO:0043231)|intracellular organelle (GO:0043229)|membrane-bounded organelle (GO:0043227)|nucleus (GO:0005634)|organelle (GO:0043226)	chr3				-	-	-	-	-	UP	-	-	-	-	DOWN	-	P4	P3	5.62002	5.27106	5.72248	5.6621	4.81708	4.25737	4.8916	4.42156	4.50823	3.72241	4.29489	4.36148
kcmf1		potassium channel modulatory factor 1	biological_process (GO:0008150)|cell-cell signaling (GO:0007267)|cell communication (GO:0007154)|cellular process (GO:0009987)|signaling (GO:0023052)|synaptic signaling (GO:0099536)	binding (GO:0005488)|catalytic activity (GO:0003824)|catalytic activity, acting on a protein (GO:0140096)|cation binding (GO:0043169)|ion binding (GO:0043167)|metal ion binding (GO:0046872)|molecular_function (GO:0003674)|transferase activity (GO:0016740)|transition metal ion binding (GO:0046914)|ubiquitin-like protein ligase activity (GO:0061659)|ubiquitin-like protein transferase activity (GO:0…	cell periphery (GO:0071944)|cellular anatomical entity (GO:0110165)|cellular_component (GO:0005575)|membrane (GO:0016020)|plasma membrane (GO:0005886)	chr5				-	-	-	UP	UP	UP	DOWN	-	DOWN	DOWN	DOWN	DOWN	P4	P3	5.91197	3.68095	6.00944	6.19871	6.16491	4.12388	6.07214	5.09	5.96296	3.98649	5.75668	4.95443
kctd10		potassium channel tetramerization domain containing 10	aminoglycan biosynthetic process (GO:0006023)|aminoglycan metabolic process (GO:0006022)|anatomical structure development (GO:0048856)|anatomical structure formation involved in morphogenesis (GO:0048646)|anatomical structure morphogenesis (GO:0009653)|angiogenesis (GO:0001525)|animal organ development (GO:0048513)|animal organ morphogenesis (GO:0009887)|appendage development (GO:0048736)|aromati…	binding (GO:0005488)|catalytic activity (GO:0003824)|catalytic activity, acting on a protein (GO:0140096)|molecular_function (GO:0003674)|protein binding (GO:0005515)|transcription coregulator activity (GO:0003712)|transcription corepressor activity (GO:0003714)|transcription regulator activity (GO:0140110)|transferase activity (GO:0016740)|ubiquitin-like protein transferase activity (GO:0019787)…	catalytic complex (GO:1902494)|cellular_component (GO:0005575)|Cul3-RING ubiquitin ligase complex (GO:0031463)|cullin-RING ubiquitin ligase complex (GO:0031461)|intracellular protein-containing complex (GO:0140535)|protein-containing complex (GO:0032991)|transferase complex (GO:1990234)|ubiquitin ligase complex (GO:0000151)	chr5				-	-	-	-	UP	-	DOWN	-	DOWN	-	-	-	P4	P3	4.13791	3.41109	4.29787	3.75208	3.31737	2.58868	3.73773	3.47242	3.62695	3.06664	3.79287	3.4654
kctd13		potassium channel tetramerization domain containing 13	anatomical structure development (GO:0048856)|anatomical structure morphogenesis (GO:0009653)|animal organ development (GO:0048513)|apoptotic process (GO:0006915)|axon development (GO:0061564)|axonogenesis (GO:0007409)|biological regulation (GO:0065007)|biological_process (GO:0008150)|brain development (GO:0007420)|catabolic process (GO:0009056)|cell communication (GO:0007154)|cell death (GO:0008…	catalytic activity (GO:0003824)|catalytic activity, acting on a protein (GO:0140096)|molecular_function (GO:0003674)|transferase activity (GO:0016740)|ubiquitin-like protein transferase activity (GO:0019787)|ubiquitin-protein transferase activity (GO:0004842)	catalytic complex (GO:1902494)|cellular anatomical entity (GO:0110165)|cellular_component (GO:0005575)|Cul3-RING ubiquitin ligase complex (GO:0031463)|cullin-RING ubiquitin ligase complex (GO:0031461)|intracellular anatomical structure (GO:0005622)|intracellular membrane-bounded organelle (GO:0043231)|intracellular organelle (GO:0043229)|intracellular protein-containing complex (GO:0140535)|membr…	chr3				-	-	-	-	UP	UP	-	-	DOWN	-	DOWN	-	P4	P8	3.25204	2.98601	3.33007	3.52383	3.25428	2.58425	3.33807	3.55142	3.07308	1.86742	3.12081	3.20916
kdelr2a		KDEL endoplasmic reticulum protein retention receptor 2a	biological_process (GO:0008150)|cellular localization (GO:0051641)|cellular macromolecule localization (GO:0070727)|cellular process (GO:0009987)|endoplasmic reticulum to Golgi vesicle-mediated transport (GO:0006888)|establishment of localization (GO:0051234)|establishment of localization in cell (GO:0051649)|establishment of protein localization (GO:0045184)|Golgi vesicle transport (GO:0048193)|…	amide binding (GO:0033218)|binding (GO:0005488)|ER retention sequence binding (GO:0046923)|KDEL sequence binding (GO:0005046)|molecular_function (GO:0003674)|peptide binding (GO:0042277)|signal sequence binding (GO:0005048)	bounding membrane of organelle (GO:0098588)|cellular anatomical entity (GO:0110165)|cellular_component (GO:0005575)|cis-Golgi network (GO:0005801)|coated vesicle (GO:0030135)|coated vesicle membrane (GO:0030662)|COPI-coated vesicle (GO:0030137)|COPI-coated vesicle membrane (GO:0030663)|cytoplasm (GO:0005737)|cytoplasmic vesicle (GO:0031410)|cytoplasmic vesicle membrane (GO:0030659)|endomembrane s…	chr3				-	-	-	-	UP	-	-	-	DOWN	-	-	-	P4	P8	5.00056	5.02008	5.30888	5.15444	4.60273	3.47073	4.7521	4.39096	4.63835	4.20645	4.68032	4.15357
kras		v-Ki-ras2 Kirsten rat sarcoma viral oncogene homolog	anatomical structure development (GO:0048856)|anatomical structure morphogenesis (GO:0009653)|animal organ development (GO:0048513)|animal organ morphogenesis (GO:0009887)|biological regulation (GO:0065007)|biological_process (GO:0008150)|cell communication (GO:0007154)|cell development (GO:0048468)|cell differentiation (GO:0030154)|cellular developmental process (GO:0048869)|cellular process (GO…	anion binding (GO:0043168)|binding (GO:0005488)|carbohydrate derivative binding (GO:0097367)|catalytic activity (GO:0003824)|GDP binding (GO:0019003)|GTP binding (GO:0005525)|GTPase activity (GO:0003924)|guanyl nucleotide binding (GO:0019001)|guanyl ribonucleotide binding (GO:0032561)|heterocyclic compound binding (GO:1901363)|hydrolase activity (GO:0016787)|hydrolase activity, acting on acid anh…	cell periphery (GO:0071944)|cellular anatomical entity (GO:0110165)|cellular_component (GO:0005575)|membrane (GO:0016020)|plasma membrane (GO:0005886)	chr25		dre04010 MAPK signaling pathway|dre04012 ErbB signaling pathway|dre04068 FoxO signaling pathway|dre04137 Mitophagy - animal|dre04140 Autophagy - animal|dre04150 mTOR signaling pathway|dre04210 Apoptosis|dre04218 Cellular senescence|dre04370 VEGF signaling pathway|dre04371 Apelin signaling pathway|dre04540 Gap junction|dre04625 C-type lectin receptor signaling pathway|dre04810 Regulation of actin …	EGFR1 signaling pathway (WP1323)|G protein signaling pathways (WP1371)|IL-2 signaling pathway (WP1319)|IL-3 signaling pathway (WP1359)|IL-5 signaling pathway (WP1315)|Regulation of actin cytoskeleton (WP1380)	-	-	-	UP	UP	UP	DOWN	-	DOWN	-	DOWN	DOWN	P4	P3	6.82709	5.76487	6.9322	7.36499	7.26691	6.01879	6.91837	7.02803	7.3297	5.94107	7.26579	6.54155
lamb1b		laminin, beta 1b	basement membrane assembly (GO:0070831)|basement membrane organization (GO:0071711)|biological_process (GO:0008150)|cell-substrate adhesion (GO:0031589)|cell adhesion (GO:0007155)|cell migration (GO:0016477)|cell motility (GO:0048870)|cellular component assembly (GO:0022607)|cellular component biogenesis (GO:0044085)|cellular component organization (GO:0016043)|cellular component organization or …	binding (GO:0005488)|cell adhesion molecule binding (GO:0050839)|integrin binding (GO:0005178)|molecular_function (GO:0003674)|protein-containing complex binding (GO:0044877)|protein binding (GO:0005515)|signaling receptor binding (GO:0005102)	basement membrane (GO:0005604)|cell periphery (GO:0071944)|cellular anatomical entity (GO:0110165)|cellular_component (GO:0005575)|collagen-containing extracellular matrix (GO:0062023)|external encapsulating structure (GO:0030312)|extracellular matrix (GO:0031012)|laminin complex (GO:0043256)|membrane (GO:0016020)|protein-containing complex (GO:0032991)	chr4		dre04510 Focal adhesion|dre04512 ECM-receptor interaction		-	-	-	UP	-	-	DOWN	-	-	-	-	-	P4	P3	2.37949	1.57701	2.18071	2.41133	1.49627	0.943486	1.0251	0.385371	0.927939	0.780289	1.18469	0.848895
lamp1b		lysosomal associated membrane protein 1b			cellular anatomical entity (GO:0110165)|cellular_component (GO:0005575)|cytoplasm (GO:0005737)|intracellular anatomical structure (GO:0005622)|intracellular membrane-bounded organelle (GO:0043231)|intracellular organelle (GO:0043229)|lysosome (GO:0005764)|lytic vacuole (GO:0000323)|membrane-bounded organelle (GO:0043227)|membrane (GO:0016020)|organelle (GO:0043226)|vacuole (GO:0005773)	chr9		dre04140 Autophagy - animal|dre04142 Lysosome|dre04145 Phagosome		-	-	-	UP	UP	UP	-	-	DOWN	-	DOWN	UP	P4	P3	6.11941	5.55119	6.27947	6.7716	6.31002	5.45262	6.21254	6.44351	6.21719	5.2808	6.09423	6.92552
lbr		lamin B receptor	alcohol biosynthetic process (GO:0046165)|alcohol metabolic process (GO:0006066)|ameboidal-type cell migration (GO:0001667)|anatomical structure development (GO:0048856)|anatomical structure morphogenesis (GO:0009653)|biological_process (GO:0008150)|biosynthetic process (GO:0009058)|cell migration (GO:0016477)|cell migration involved in gastrulation (GO:0042074)|cell motility (GO:0048870)|cellula…	catalytic activity (GO:0003824)|delta14-sterol reductase activity (GO:0050613)|molecular_function (GO:0003674)|oxidoreductase activity (GO:0016491)|oxidoreductase activity, acting on the CH-CH group of donors (GO:0016627)|oxidoreductase activity, acting on the CH-CH group of donors, NAD or NADP as acceptor (GO:0016628)	cellular anatomical entity (GO:0110165)|cellular_component (GO:0005575)|cytoplasm (GO:0005737)|endomembrane system (GO:0012505)|envelope (GO:0031975)|intracellular anatomical structure (GO:0005622)|intracellular membrane-bounded organelle (GO:0043231)|intracellular organelle (GO:0043229)|membrane-bounded organelle (GO:0043227)|membrane (GO:0016020)|nuclear envelope (GO:0005635)|nuclear inner memb…	chr20		dre00100 Steroid biosynthesis|dre01100 Metabolic pathways		-	-	-	-	-	-	DOWN	DOWN	DOWN	DOWN	DOWN	-	P4	P1	2.67066	1.85205	3.11828	2.39045	2.27307	1.68792	2.64704	1.89714	2.62628	1.46975	2.46231	2.05407
lipg		lipase, endothelial	biological_process (GO:0008150)|catabolic process (GO:0009056)|lipid catabolic process (GO:0016042)|lipid metabolic process (GO:0006629)|metabolic process (GO:0008152)|organic substance catabolic process (GO:1901575)|organic substance metabolic process (GO:0071704)|primary metabolic process (GO:0044238)	binding (GO:0005488)|carbohydrate derivative binding (GO:0097367)|carboxylic ester hydrolase activity (GO:0052689)|catalytic activity (GO:0003824)|cation binding (GO:0043169)|glycosaminoglycan binding (GO:0005539)|heparin binding (GO:0008201)|hydrolase activity (GO:0016787)|hydrolase activity, acting on ester bonds (GO:0016788)|ion binding (GO:0043167)|lipase activity (GO:0016298)|lipoprotein lip…	cellular anatomical entity (GO:0110165)|cellular_component (GO:0005575)|extracellular region (GO:0005576)|extracellular space (GO:0005615)	chr8		dre00561 Glycerolipid metabolism|dre01100 Metabolic pathways		-	-	-	UP	UP	UP	DOWN	-	DOWN	-	DOWN	-	P4	P3	4.99607	3.41901	4.48418	4.47639	4.99008	4.25143	5.04371	5.12268	3.94969	2.78692	3.91242	3.68841
lman2lb		lectin, mannose-binding 2-like b	biological_process (GO:0008150)|cellular localization (GO:0051641)|cellular process (GO:0009987)|endoplasmic reticulum to Golgi vesicle-mediated transport (GO:0006888)|establishment of localization (GO:0051234)|establishment of localization in cell (GO:0051649)|Golgi vesicle transport (GO:0048193)|intracellular transport (GO:0046907)|localization (GO:0051179)|transport (GO:0006810)|vesicle-mediat…	binding (GO:0005488)|carbohydrate binding (GO:0030246)|mannose binding (GO:0005537)|molecular_function (GO:0003674)|monosaccharide binding (GO:0048029)|small molecule binding (GO:0036094)	bounding membrane of organelle (GO:0098588)|cellular anatomical entity (GO:0110165)|cellular_component (GO:0005575)|coated vesicle (GO:0030135)|COPII-coated ER to Golgi transport vesicle (GO:0030134)|cytoplasm (GO:0005737)|cytoplasmic vesicle (GO:0031410)|endomembrane system (GO:0012505)|endoplasmic reticulum-Golgi intermediate compartment (GO:0005793)|endoplasmic reticulum (GO:0005783)|endoplasm…	chr5				-	-	-	UP	-	UP	DOWN	-	DOWN	-	DOWN	UP	P4	P3	6.16331	5.30138	6.13732	6.39517	4.8615	4.11747	4.28521	4.40926	4.68749	3.31585	4.47937	5.33115
lmnb2		lamin B2	biological regulation (GO:0065007)|biological_process (GO:0008150)|cellular component organization (GO:0016043)|cellular component organization or biogenesis (GO:0071840)|cellular localization (GO:0051641)|cellular macromolecule localization (GO:0070727)|cellular process (GO:0009987)|chromatin organization (GO:0006325)|chromatin remodeling (GO:0006338)|endomembrane system organization (GO:0010256…	molecular_function (GO:0003674)|structural constituent of cytoskeleton (GO:0005200)|structural molecule activity (GO:0005198)	cellular anatomical entity (GO:0110165)|cellular_component (GO:0005575)|cytoskeleton (GO:0005856)|endomembrane system (GO:0012505)|envelope (GO:0031975)|intermediate filament (GO:0005882)|intermediate filament cytoskeleton (GO:0045111)|intracellular anatomical structure (GO:0005622)|intracellular membrane-bounded organelle (GO:0043231)|intracellular non-membrane-bounded organelle (GO:0043232)|int…	chr22		dre04210 Apoptosis	FAS pathway and stress induction of HSP regulation (WP511)	-	-	-	UP	UP	UP	DOWN	-	DOWN	-	DOWN	-	P4	P3	6.85602	5.36342	6.51225	6.17074	6.58731	4.48267	6.33122	6.26468	6.19149	4.65062	5.99269	6.02298
lrrk2		leucine-rich repeat kinase 2	biological_process (GO:0008150)|cell differentiation (GO:0030154)|cellular developmental process (GO:0048869)|cellular metabolic process (GO:0044237)|cellular process (GO:0009987)|developmental process (GO:0032502)|macromolecule metabolic process (GO:0043170)|macromolecule modification (GO:0043412)|metabolic process (GO:0008152)|nitrogen compound metabolic process (GO:0006807)|organic substance m…	adenyl nucleotide binding (GO:0030554)|adenyl ribonucleotide binding (GO:0032559)|anion binding (GO:0043168)|ATP binding (GO:0005524)|binding (GO:0005488)|carbohydrate derivative binding (GO:0097367)|catalytic activity (GO:0003824)|catalytic activity, acting on a protein (GO:0140096)|GTP binding (GO:0005525)|guanyl nucleotide binding (GO:0019001)|guanyl ribonucleotide binding (GO:0032561)|heteroc…		chr25				-	-	-	UP	-	UP	DOWN	-	-	-	DOWN	-	P4	P3	3.91175	2.48705	3.91512	4.14821	3.33355	2.80882	3.0075	3.13649	3.30771	2.20391	3.29113	3.03763
lsm12a		LSM12 homolog a	biological_process (GO:0008150)	molecular_function (GO:0003674)	cellular_component (GO:0005575)	chr3				-	-	-	UP	UP	UP	DOWN	-	DOWN	-	DOWN	UP	P4	P3	5.9288	4.86601	6.16428	6.01127	6.11702	4.19826	5.99822	5.76874	6.02697	4.25039	5.64881	6.25765
maf1b	zgc:112356	MAF1 homolog, negative regulator of RNA polymerase III b	aromatic compound biosynthetic process (GO:0019438)|biological regulation (GO:0065007)|biological_process (GO:0008150)|biosynthetic process (GO:0009058)|cellular aromatic compound metabolic process (GO:0006725)|cellular biosynthetic process (GO:0044249)|cellular metabolic process (GO:0044237)|cellular nitrogen compound biosynthetic process (GO:0044271)|cellular nitrogen compound metabolic process…	binding (GO:0005488)|enzyme binding (GO:0019899)|molecular_function (GO:0003674)|protein binding (GO:0005515)|RNA polymerase binding (GO:0070063)|RNA polymerase core enzyme binding (GO:0043175)|RNA polymerase III core binding (GO:0000994)	cellular anatomical entity (GO:0110165)|cellular_component (GO:0005575)|intracellular anatomical structure (GO:0005622)|intracellular membrane-bounded organelle (GO:0043231)|intracellular organelle (GO:0043229)|membrane-bounded organelle (GO:0043227)|nucleus (GO:0005634)|organelle (GO:0043226)	chr7				-	-	-	UP	UP	UP	DOWN	-	DOWN	UP	DOWN	-	P4	P3	7.17393	6.33802	7.24226	7.28392	7.06725	5.77246	6.75087	7.5148	6.89914	5.40231	6.86905	7.14406
mak16		MAK16 homolog (S. cerevisiae)	anatomical structure development (GO:0048856)|biological_process (GO:0008150)|cellular aromatic compound metabolic process (GO:0006725)|cellular component biogenesis (GO:0044085)|cellular component organization or biogenesis (GO:0071840)|cellular metabolic process (GO:0044237)|cellular nitrogen compound metabolic process (GO:0034641)|cellular process (GO:0009987)|developmental process (GO:0032502…		cellular anatomical entity (GO:0110165)|cellular_component (GO:0005575)|intracellular anatomical structure (GO:0005622)|intracellular membrane-bounded organelle (GO:0043231)|intracellular non-membrane-bounded organelle (GO:0043232)|intracellular organelle (GO:0043229)|intracellular organelle lumen (GO:0070013)|membrane-bounded organelle (GO:0043227)|membrane-enclosed lumen (GO:0031974)|non-membra…	chr8				-	-	-	UP	-	UP	DOWN	-	-	DOWN	DOWN	-	P4	P3	4.42567	3.47349	4.23207	4.09688	4.07151	3.63158	4.15994	3.50978	3.93353	3.2757	3.96132	4.07772
march8	marchf8	-	-	-	-	-	-	-	-	-	-	-	UP	UP	UP	DOWN	-	DOWN	-	DOWN	-	P4	P3	7.30046	6.00236	7.3026	7.3721	8.06784	6.62343	7.79393	7.81409	7.42111	5.98427	7.18558	7.38133
mb		myoglobin	anatomical structure development (GO:0048856)|anatomical structure morphogenesis (GO:0009653)|biological_process (GO:0008150)|blood vessel development (GO:0001568)|blood vessel morphogenesis (GO:0048514)|cell differentiation (GO:0030154)|cellular developmental process (GO:0048869)|cellular process (GO:0009987)|circulatory system development (GO:0072359)|developmental process (GO:0032502)|digestiv…	binding (GO:0005488)|cation binding (GO:0043169)|heme binding (GO:0020037)|heterocyclic compound binding (GO:1901363)|ion binding (GO:0043167)|metal ion binding (GO:0046872)|molecular carrier activity (GO:0140104)|molecular_function (GO:0003674)|organic cyclic compound binding (GO:0097159)|oxygen binding (GO:0019825)|oxygen carrier activity (GO:0005344)|small molecule binding (GO:0036094)|tetrapy…	cellular_component (GO:0005575)	chr1				-	-	-	UP	UP	UP	DOWN	-	DOWN	-	DOWN	-	P4	P3	3.83653	2.70214	3.87398	3.9651	4.0541	2.85015	4.38208	4.54718	3.95945	2.18298	4.13647	3.76442
mea1		male-enhanced antigen 1	anatomical structure development (GO:0048856)|biological_process (GO:0008150)|developmental process (GO:0032502)|developmental process involved in reproduction (GO:0003006)|gamete generation (GO:0007276)|male gamete generation (GO:0048232)|multicellular organism development (GO:0007275)|multicellular organism reproduction (GO:0032504)|multicellular organismal process (GO:0032501)|multicellular or…			chr13				-	-	-	UP	UP	UP	DOWN	-	DOWN	DOWN	DOWN	DOWN	P4	P3	5.9407	4.33721	5.98373	6.13778	6.39151	4.60504	6.21364	5.52111	6.18547	4.20809	6.16991	5.23028
med19a		mediator complex subunit 19a	aromatic compound biosynthetic process (GO:0019438)|biological regulation (GO:0065007)|biological_process (GO:0008150)|biosynthetic process (GO:0009058)|cellular aromatic compound metabolic process (GO:0006725)|cellular biosynthetic process (GO:0044249)|cellular metabolic process (GO:0044237)|cellular nitrogen compound biosynthetic process (GO:0044271)|cellular nitrogen compound metabolic process…	binding (GO:0005488)|molecular_function (GO:0003674)|protein binding (GO:0005515)|transcription coregulator activity (GO:0003712)|transcription factor binding (GO:0008134)|transcription regulator activity (GO:0140110)	cellular anatomical entity (GO:0110165)|cellular_component (GO:0005575)|intracellular anatomical structure (GO:0005622)|intracellular membrane-bounded organelle (GO:0043231)|intracellular organelle (GO:0043229)|mediator complex (GO:0016592)|membrane-bounded organelle (GO:0043227)|nuclear protein-containing complex (GO:0140513)|nucleus (GO:0005634)|organelle (GO:0043226)|protein-containing complex…	chr14				-	-	-	-	UP	-	-	-	DOWN	-	-	-	P4	P8	4.07001	4.10212	4.30774	4.14389	3.88169	2.79003	3.99932	3.8024	3.87708	3.67261	3.924	3.76967
men1		multiple endocrine neoplasia I	aromatic compound biosynthetic process (GO:0019438)|biological regulation (GO:0065007)|biological_process (GO:0008150)|biosynthetic process (GO:0009058)|cell cycle (GO:0007049)|cell population proliferation (GO:0008283)|cellular aromatic compound metabolic process (GO:0006725)|cellular biosynthetic process (GO:0044249)|cellular metabolic process (GO:0044237)|cellular nitrogen compound biosyntheti…	binding (GO:0005488)|chromatin binding (GO:0003682)|DNA binding (GO:0003677)|DNA secondary structure binding (GO:0000217)|double-stranded DNA binding (GO:0003690)|heterocyclic compound binding (GO:1901363)|molecular_function (GO:0003674)|nucleic acid binding (GO:0003676)|organic cyclic compound binding (GO:0097159)|protein binding (GO:0005515)|sequence-specific DNA binding (GO:0043565)|sequence-s…	catalytic complex (GO:1902494)|cellular anatomical entity (GO:0110165)|cellular_component (GO:0005575)|chromatin (GO:0000785)|chromosome (GO:0005694)|histone methyltransferase complex (GO:0035097)|intracellular anatomical structure (GO:0005622)|intracellular membrane-bounded organelle (GO:0043231)|intracellular non-membrane-bounded organelle (GO:0043232)|intracellular organelle (GO:0043229)|intra…	chr7				-	-	-	UP	UP	UP	DOWN	-	DOWN	UP	DOWN	UP	P4	P3	6.53464	5.06398	6.76854	6.99697	6.70038	5.65146	6.36497	7.47529	6.66545	4.90138	6.29489	7.47524
mepce	MEPCE	-	-	-	-	-	-	-	-	-	-	-	UP	UP	UP	DOWN	-	DOWN	-	DOWN	-	P4	P3	4.22603	3.227	4.40133	4.00903	4.19405	3.27659	4.35735	3.8803	3.99883	3.00996	4.2051	3.80084
mfge8b		milk fat globule EGF and factor V/VIII domain containing b		binding (GO:0005488)|calcium ion binding (GO:0005509)|cation binding (GO:0043169)|ion binding (GO:0043167)|metal ion binding (GO:0046872)|molecular_function (GO:0003674)		chr25				-	-	-	UP	UP	UP	DOWN	-	DOWN	-	DOWN	UP	P4	P3	5.29532	4.47958	5.3024	5.63397	5.92493	4.59231	5.55817	5.88738	6.05847	4.85093	5.69341	6.28097
midn		midnolin			cellular anatomical entity (GO:0110165)|cellular_component (GO:0005575)|cytoplasm (GO:0005737)|cytosol (GO:0005829)|intracellular anatomical structure (GO:0005622)|intracellular membrane-bounded organelle (GO:0043231)|intracellular non-membrane-bounded organelle (GO:0043232)|intracellular organelle (GO:0043229)|intracellular organelle lumen (GO:0070013)|membrane-bounded organelle (GO:0043227)|mem…	chr22				-	-	-	UP	UP	UP	DOWN	-	DOWN	-	DOWN	-	P4	P8	6.07152	5.43174	6.13655	6.06722	7.08904	6.06951	6.91679	6.90938	6.43102	5.12894	6.48853	6.56593
mob3a		MOB kinase activator 3A	biological regulation (GO:0065007)|biological_process (GO:0008150)|cell communication (GO:0007154)|cellular metabolic process (GO:0044237)|cellular process (GO:0009987)|cellular response to stimulus (GO:0051716)|macromolecule metabolic process (GO:0043170)|macromolecule modification (GO:0043412)|metabolic process (GO:0008152)|nitrogen compound metabolic process (GO:0006807)|organic substance meta…	catalytic activity (GO:0003824)|enzyme activator activity (GO:0008047)|enzyme regulator activity (GO:0030234)|kinase activator activity (GO:0019209)|kinase activity (GO:0016301)|kinase regulator activity (GO:0019207)|molecular function activator activity (GO:0140677)|molecular function regulator activity (GO:0098772)|molecular_function (GO:0003674)|protein kinase activator activity (GO:0030295)|p…	cellular anatomical entity (GO:0110165)|cellular_component (GO:0005575)|cytoplasm (GO:0005737)|intracellular anatomical structure (GO:0005622)|intracellular membrane-bounded organelle (GO:0043231)|intracellular organelle (GO:0043229)|membrane-bounded organelle (GO:0043227)|nucleus (GO:0005634)|organelle (GO:0043226)	chr8				-	-	-	UP	-	-	DOWN	-	-	-	DOWN	DOWN	P4	P3	4.88871	4.09378	5.11209	5.32971	3.60458	3.36043	3.60145	3.49929	3.64081	2.83477	3.80463	3.12408
msi1b	msi1	musashi RNA binding protein 1b	amide biosynthetic process (GO:0043604)|amide metabolic process (GO:0043603)|anatomical structure development (GO:0048856)|biological regulation (GO:0065007)|biological_process (GO:0008150)|biosynthetic process (GO:0009058)|cellular biosynthetic process (GO:0044249)|cellular macromolecule biosynthetic process (GO:0034645)|cellular macromolecule metabolic process (GO:0044260)|cellular metabolic pr…	binding (GO:0005488)|heterocyclic compound binding (GO:1901363)|molecular_function (GO:0003674)|mRNA binding (GO:0003729)|nucleic acid binding (GO:0003676)|organic cyclic compound binding (GO:0097159)|RNA binding (GO:0003723)	cellular anatomical entity (GO:0110165)|cellular_component (GO:0005575)|cytoplasm (GO:0005737)|intracellular anatomical structure (GO:0005622)|polysome (GO:0005844)|protein-containing complex (GO:0032991)|ribonucleoprotein complex (GO:1990904)	chr8		dre03015 mRNA surveillance pathway		-	-	-	UP	UP	UP	DOWN	-	DOWN	-	DOWN	-	P4	P3	7.65643	5.89008	7.48467	7.42746	7.00675	5.59709	6.74896	6.79646	7.07553	5.35676	6.76247	6.38749
n4bp1		nedd4 binding protein 1	biological process involved in interspecies interaction between organisms (GO:0044419)|biological regulation (GO:0065007)|biological_process (GO:0008150)|catabolic process (GO:0009056)|cellular catabolic process (GO:0044248)|cellular macromolecule catabolic process (GO:0044265)|cellular macromolecule metabolic process (GO:0044260)|cellular metabolic process (GO:0044237)|cellular process (GO:00099…	binding (GO:0005488)|catalytic activity (GO:0003824)|catalytic activity, acting on a nucleic acid (GO:0140640)|catalytic activity, acting on RNA (GO:0140098)|heterocyclic compound binding (GO:1901363)|hydrolase activity (GO:0016787)|hydrolase activity, acting on ester bonds (GO:0016788)|molecular_function (GO:0003674)|mRNA binding (GO:0003729)|nuclease activity (GO:0004518)|nucleic acid binding (…	cellular anatomical entity (GO:0110165)|cellular_component (GO:0005575)|cytoplasm (GO:0005737)|cytosol (GO:0005829)|intracellular anatomical structure (GO:0005622)|intracellular membrane-bounded organelle (GO:0043231)|intracellular non-membrane-bounded organelle (GO:0043232)|intracellular organelle (GO:0043229)|intracellular organelle lumen (GO:0070013)|membrane-bounded organelle (GO:0043227)|mem…	chr18				-	-	-	UP	UP	UP	DOWN	-	DOWN	-	DOWN	-	P4	P3	5.23561	3.98165	5.28781	5.26934	5.24567	3.82643	5.08114	5.4501	5.10475	3.86464	4.94036	5.36664
nbl1		NBL1, DAN family BMP antagonist	anatomical structure development (GO:0048856)|anatomical structure formation involved in morphogenesis (GO:0048646)|anatomical structure morphogenesis (GO:0009653)|animal organ development (GO:0048513)|animal organ morphogenesis (GO:0009887)|biological regulation (GO:0065007)|biological_process (GO:0008150)|BMP signaling pathway (GO:0030509)|cell communication (GO:0007154)|cell surface receptor s…	binding (GO:0005488)|BMP binding (GO:0036122)|cytokine binding (GO:0019955)|molecular function activator activity (GO:0140677)|molecular function regulator activity (GO:0098772)|molecular_function (GO:0003674)|protein binding (GO:0005515)|receptor ligand activity (GO:0048018)|signaling receptor activator activity (GO:0030546)|signaling receptor binding (GO:0005102)|signaling receptor regulator ac…	cellular anatomical entity (GO:0110165)|cellular_component (GO:0005575)|extracellular region (GO:0005576)|extracellular space (GO:0005615)	chr22		dre04350 TGF-beta signaling pathway		-	-	-	UP	-	-	DOWN	-	-	-	-	-	P4	P1	1.27658	0.308749	1.14832	1.51131	0.787599	0.621085	0.761471	-0.111414	0.319583	0.0118082	0.931398	0.218857
ncbp2		nuclear cap binding protein subunit 2	amide biosynthetic process (GO:0043604)|amide metabolic process (GO:0043603)|aromatic compound catabolic process (GO:0019439)|biological regulation (GO:0065007)|biological_process (GO:0008150)|biosynthetic process (GO:0009058)|catabolic process (GO:0009056)|cellular aromatic compound metabolic process (GO:0006725)|cellular biosynthetic process (GO:0044249)|cellular catabolic process (GO:0044248)|…	binding (GO:0005488)|heterocyclic compound binding (GO:1901363)|molecular_function (GO:0003674)|mRNA binding (GO:0003729)|nucleic acid binding (GO:0003676)|organic cyclic compound binding (GO:0097159)|RNA 7-methylguanosine cap binding (GO:0000340)|RNA binding (GO:0003723)|RNA cap binding (GO:0000339)|snRNA binding (GO:0017069)	cellular anatomical entity (GO:0110165)|cellular_component (GO:0005575)|cytoplasm (GO:0005737)|intracellular anatomical structure (GO:0005622)|intracellular membrane-bounded organelle (GO:0043231)|intracellular organelle (GO:0043229)|intracellular protein-containing complex (GO:0140535)|membrane-bounded organelle (GO:0043227)|nuclear cap binding complex (GO:0005846)|nucleus (GO:0005634)|organelle…	chr22		dre03013 Nucleocytoplasmic transport|dre03015 mRNA surveillance pathway|dre03040 Spliceosome	mRNA processing (WP467)	-	-	-	-	-	-	DOWN	-	-	-	-	-	P4	P3	4.28517	3.64391	4.12182	3.96063	4.6339	4.14566	4.42742	4.25051	4.40297	3.86401	4.38852	4.28571
ndfip1l	ndfip1l	Nedd4 family interacting protein 1, like	biological regulation (GO:0065007)|biological_process (GO:0008150)|catabolic process (GO:0009056)|cellular catabolic process (GO:0044248)|cellular localization (GO:0051641)|cellular macromolecule catabolic process (GO:0044265)|cellular macromolecule metabolic process (GO:0044260)|cellular metabolic process (GO:0044237)|cellular process (GO:0009987)|establishment of localization (GO:0051234)|estab…	binding (GO:0005488)|molecular_function (GO:0003674)|protein binding (GO:0005515)|protein domain specific binding (GO:0019904)|WW domain binding (GO:0050699)	bounding membrane of organelle (GO:0098588)|cellular anatomical entity (GO:0110165)|cellular_component (GO:0005575)|cytoplasm (GO:0005737)|endomembrane system (GO:0012505)|endoplasmic reticulum (GO:0005783)|Golgi apparatus (GO:0005794)|Golgi membrane (GO:0000139)|intracellular anatomical structure (GO:0005622)|intracellular membrane-bounded organelle (GO:0043231)|intracellular organelle (GO:00432…	chr21				-	-	-	UP	-	-	DOWN	-	-	-	DOWN	-	P4	P3	5.19266	4.49286	5.41062	5.24113	5.63612	5.14782	5.61888	5.43356	5.88517	5.29095	5.82553	5.57952
[truncated: 329 more rows]
